# Supplementary material for: Price elasticity of demand for ready-to-drink sugar-sweetened beverages in Brazil
Source: PLoS One. 2023 Nov 1;18(11):e0293413. doi: 10.1371/journal.pone.0293413 (PMC10619800; doi:10.1371/journal.pone.0293413)
Supplement: S1 Dataset — (CSV) [file pone.0293413.s004.csv]

regiao	forno	geladeira	freezer	fogao	anos_de_estudo	cod_tem_cartao	morador1	morador2	morador3	morador4	morador5	cor	mulher	qtd_comodos_domc	ln_D_TOTAL	w1	w2	w3	w4	w5	w6	w7	w8	w9	w10	w11	w12	w13	w14	p1	p2	p3	p4	p5	p6	p7	p8	p9	p10	p11	p12	p13	p14	lnp1	lnp2	lnp3	lnp4	lnp5	lnp6
1	0	1	0	1	5	0	0	0	0	1	2	2	0	6	5.4377313	0	0	0	.01296103	0	0	.030184412	.15535839	0	0	0	0	0	.80149615	3.0024843	2.96	10.806461	26.759937	10.64971	10.057977	6.1103964	22.351696	.46679482	10.543926	23.36087	21.992579	13.559304	8.837533	1.0994401	1.0851892	2.3801441	3.286906	2.3655326	2.3083661
1	0	1	0	1	12	0	0	1	1	2	0	2	1	7	4.7209959	0	0	0	0	.063234769	0	0	.12771642	0	0	.03491272	0	0	.77413607	3.0024843	2.96	10.806461	26.759937	10.64971	10.057977	6.1103964	22.351696	.46679482	10.543926	23.36087	21.992579	13.559304	5.0903606	1.0994401	1.0851892	2.3801441	3.286906	2.3655326	2.3083661
1	0	1	0	1	12	1	1	0	0	4	0	2	1	9	4.9829898	.10341991	0	0	0	.054074429	0	.016791172	0	0	0	.024946885	.03419916	0	.76656842	3.0024843	2.96	10.806461	26.759937	10.64971	10.057977	6.1103964	22.351696	.46679482	10.543926	23.36087	21.992579	13.559304	11.585988	1.0994401	1.0851892	2.3801441	3.286906	2.3655326	2.3083661
1	0	1	0	1	12	4	1	0	1	3	0	2	0	8	5.347631	.033791821	0	.028366094	0	.059920993	.042215981	.090571597	.048736375	0	0	.10099471	0	0	.59540242	3.0024843	2.96	10.806461	26.759937	10.64971	10.057977	6.1103964	22.351696	.46679482	10.543926	23.36087	21.992579	13.559304	7.2523971	1.0994401	1.0851892	2.3801441	3.286906	2.3655326	2.3083661
1	1	1	1	1	12	2	0	1	0	3	0	2	0	8	5.791213	.018325647	0	.021776976	0	.011881128	0	.080266334	0	0	0	.023304114	0	.010292904	.83415294	3.0024843	2.96	10.806461	26.759937	10.64971	10.057977	6.1103964	22.351696	.46679482	10.543926	24.943598	21.992579	13.559304	11.135146	1.0994401	1.0851892	2.3801441	3.286906	2.3655326	2.3083661
1	0	1	0	1	11	1	1	1	0	2	0	2	1	5	3.9573786	0	0	0	.070718654	0	0	.18864679	0	0	0	0	0	0	.74063456	3.0024843	2.96	10.806461	26.759937	10.64971	10.057977	6.1103964	22.351696	.46679482	10.543926	23.36087	21.992579	13.559304	7.1719494	1.0994401	1.0851892	2.3801441	3.286906	2.3655326	2.3083661
1	0	1	0	1	5	0	0	0	0	2	2	2	1	4	3.2252555	0	0	0	0	0	0	.094992056	0	0	0	0	0	0	.90500796	3.0024843	2.96	10.806461	26.759937	10.64971	10.057977	6.1103964	22.351696	.46679482	10.543926	23.36087	21.992579	13.559304	7.1006827	1.0994401	1.0851892	2.3801441	3.286906	2.3655326	2.3083661
1	0	1	0	1	8		0	1	1	2	0	2	0	6	5.4065437	.048057076	0	0	0	0	0	0	0	.073229827	0	0	0	0	.87871307	3.0024843	2.96	10.806461	26.759937	10.64971	10.057977	6.1103964	22.351696	.46679482	10.543926	23.36087	21.992579	13.559304	14.871906	1.0994401	1.0851892	2.3801441	3.286906	2.3655326	2.3083661
1	0	1	0	1	10	1	0	0	0	1	0	2	1	7	5.7261958	0	0	0	.017275099	.031779662	0	.077998698	.026140811	0	0	0	0	0	.84680575	3.0024843	2.96	10.806461	26.759937	10.64971	10.057977	6.1103964	22.351696	.46679482	10.543926	23.36087	21.992579	13.559304	7.0378203	1.0994401	1.0851892	2.3801441	3.286906	2.3655326	2.3083661
1	0	1	0	1	6	1	0	1	0	4	0	2	0	5	4.6183825	0	0	0	0	.054376788	0	.20151979	.12286588	0	0	0	0	0	.62123752	3.0024843	2.96	10.806461	26.759937	10.64971	10.057977	6.1103964	22.351696	.46679482	10.543926	23.36087	21.992579	13.559304	10.762941	1.0994401	1.0851892	2.3801441	3.286906	2.3655326	2.3083661
1	1	1	1	1	16		0	0	0	2	0	1	1	6	3.8703673	0	0	0	0	0	0	0	0	0	0	.12489574	0	0	.87510431	3.0024843	2.96	10.806461	26.759937	10.64971	10.057977	6.1103964	22.351696	.46679482	10.543926	23.36087	21.992579	13.559304	4.0130954	1.0994401	1.0851892	2.3801441	3.286906	2.3655326	2.3083661
1	0	1	0	1	16	0	1	1	0	2	0	1	1	5	3.7198935	0	0	.25302956	0	0	0	0	.093068346	0	0	.09743093	.12190985	.13305865	.3015027	3.0024843	2.96	10.806461	26.759937	10.64971	10.057977	6.1103964	22.351696	.46679482	10.543926	23.36087	21.992579	23.869564	11.135146	1.0994401	1.0851892	2.3801441	3.286906	2.3655326	2.3083661
1	1	1	0	1	16	1	0	1	0	1	0	2	1	4	4.2069287	0	0	0	0	0	0	.072970964	0	0	0	0	0	0	.92702901	3.0024843	2.96	10.806461	26.759937	10.64971	10.057977	6.1103964	22.351696	.46679482	10.543926	23.36087	21.992579	13.559304	10.52244	1.0994401	1.0851892	2.3801441	3.286906	2.3655326	2.3083661
1	0	1	1	1	12	0	0	0	1	2	0	2	0	4	4.4553933	0	0	0	0	0	0	0	0	0	0	0	0	0	1	3.0024843	2.96	10.806461	26.759937	10.64971	10.057977	6.1103964	22.351696	.46679482	10.543926	23.36087	21.992579	13.559304	15.304035	1.0994401	1.0851892	2.3801441	3.286906	2.3655326	2.3083661
1	0	1	0	1	12	0	0	0	1	1	0	2	0	3	4.7275648	0	0	0	.013714387	0	0	0	0	0	0	.093788713	0	.05361883	.8388781	3.0024843	2.96	10.806461	26.759937	10.64971	10.057977	6.1103964	22.351696	.46679482	10.543926	23.36087	21.992579	13.559304	9.7534399	1.0994401	1.0851892	2.3801441	3.286906	2.3655326	2.3083661
1	0	1	1	1	5	1	0	0	0	0	2	2	1	7	3.7607348	0	0	0	0	0	0	0	0	0	0	0	0	0	1	3.0024843	2.96	10.806461	26.759937	10.64971	10.057977	6.1103964	22.351696	.46679482	10.543926	23.36087	21.992579	13.559304	9.1702032	1.0994401	1.0851892	2.3801441	3.286906	2.3655326	2.3083661
1	0	1	0	1	1	0	0	0	0	2	0	2	0	5	3.9880576	0	0	0	0	0	0	0	.092678405	0	0	0	0	0	.90732157	3.0024843	2.96	10.806461	26.759937	10.64971	10.057977	6.1103964	22.351696	.46679482	10.543926	23.36087	21.992579	13.559304	11.140479	1.0994401	1.0851892	2.3801441	3.286906	2.3655326	2.3083661
1	0	1	0	1	9	0	0	0	0	1	0	1	1	5	4.5441456	0	0	0	.026466837	.063350342	0	.028911564	0	0	0	.036989797	0	.058567178	.78571427	3.0024843	2.96	10.806461	26.759937	10.64971	10.057977	6.1103964	22.351696	.46679482	10.543926	23.36087	21.992579	13.559304	10.74264	1.0994401	1.0851892	2.3801441	3.286906	2.3655326	2.3083661
1	0	1	0	1	12	1	0	0	0	2	0	2	0	5	4.5336742	0	0	0	.053061225	0	0	0	0	.10837809	0	0	0	0	.8385607	3.0024843	2.96	10.806461	26.759937	10.64971	10.057977	6.1103964	22.351696	.46679482	10.543926	23.36087	21.992579	13.559304	13.64515	1.0994401	1.0851892	2.3801441	3.286906	2.3655326	2.3083661
1	0	1	0	1	15	1	0	0	0	2	0	2	0	5	5.2897305	0	0	0	0	.035806142	0	0	.01785264	0	0	0	0	0	.94634122	3.0024843	2.96	10.806461	26.759937	10.64971	10.057977	6.1103964	22.351696	.46679482	10.543926	23.36087	21.992579	13.559304	14.779579	1.0994401	1.0851892	2.3801441	3.286906	2.3655326	2.3083661
1	0	1	0	1	8	0	1	1	2	2	0	2	0	5	3.7027824	0	0	0	0	0	0	0	0	0	0	0	0	.17159764	.8284024	3.0024843	2.96	10.806461	26.759937	10.64971	10.057977	6.1103964	22.351696	.46679482	10.543926	23.36087	21.992579	13.559304	7.5830607	1.0994401	1.0851892	2.3801441	3.286906	2.3655326	2.3083661
1	0	1	0	1	16	0	1	0	0	2	0	2	1	5	4.5526128	0	0	0	0	0	0	.12626475	0	0	0	0	0	0	.87373519	3.0024843	2.96	10.806461	26.759937	10.64971	10.057977	6.1103964	22.351696	.46679482	10.543926	23.36087	21.992579	13.559304	9.9422646	1.0994401	1.0851892	2.3801441	3.286906	2.3655326	2.3083661
1	0	1	0	1	6	0	1	2	0	2	0	2	0	6	4.9866157	0	0	0	.042747885	.017003551	0	.16518709	0	0	0	0	0	.025744332	.74931711	3.0024843	2.96	10.806461	26.759937	10.64971	10.057977	6.1103964	22.351696	.46679482	10.543926	23.36087	21.992579	13.559304	6.80547	1.0994401	1.0851892	2.3801441	3.286906	2.3655326	2.3083661
1	0	1	0	1	4	0	0	0	1	1	2	2	0	5	3.1742969	0	0	0	0	0	0	0	0	0	0	0	0	0	1	3.0024843	2.96	10.806461	26.759937	10.64971	10.057977	6.1103964	22.351696	.46679482	10.543926	23.36087	21.992579	13.559304	4.8243861	1.0994401	1.0851892	2.3801441	3.286906	2.3655326	2.3083661
1	0	1	0	1	12	0	0	2	0	2	0	2	0	7	3.6901286	0	0	0	0	0	0	.14232209	0	0	0	0	0	0	.85767788	3.0024843	2.96	10.806461	26.759937	10.64971	10.057977	6.1103964	22.351696	.46679482	10.543926	23.36087	21.992579	13.559304	8.5464687	1.0994401	1.0851892	2.3801441	3.286906	2.3655326	2.3083661
1	1	1	0	1	5	0	0	0	0	0	2	2	0	5	4.7151899	0	0	0	0	0	0	.017916329	.21633968	.10051061	0	0	0	0	.66523337	3.0024843	2.96	10.806461	26.759937	10.64971	10.057977	6.1103964	22.351696	.46679482	10.543926	23.36087	21.992579	13.559304	6.2966552	1.0994401	1.0851892	2.3801441	3.286906	2.3655326	2.3083661
1	0	1	1	1	1	2	0	0	0	2	0	1	1	6	2.3233676	0	0	0	.085210577	0	0	.3898139	0	0	0	0	0	0	.52497548	3.0024843	2.96	10.806461	17.4	10.64971	10.057977	6.1103964	22.351696	.46679482	10.543926	23.36087	21.992579	13.559304	11.135146	1.0994401	1.0851892	2.3801441	2.8564701	2.3655326	2.3083661
1	0	1	0	1	8	0	0	1	0	3	0	2	0	7	1.1249295	0	0	0	0	0	0	0	0	0	0	0	0	0	1	3.0024843	2.96	10.806461	26.759937	10.64971	10.057977	6.1103964	22.351696	.46679482	10.543926	23.36087	21.992579	13.559304	15.4	1.0994401	1.0851892	2.3801441	3.286906	2.3655326	2.3083661
1	0	1	0	1	6	0	0	1	0	1	0	2	1	3	5.2955637	0	0	0	0	0	0	.037603408	.025219355	0	0	0	0	0	.93717724	3.0024843	2.96	10.806461	26.759937	10.64971	10.057977	6.1103964	22.351696	.46679482	10.543926	23.36087	21.992579	13.559304	11.937705	1.0994401	1.0851892	2.3801441	3.286906	2.3655326	2.3083661
1	0	1	0	1	8	0	0	0	0	2	0	2	1	4	3.3087165	0	0	0	0	0	0	0	0	0	0	0	0	0	1	3.0024843	2.96	10.806461	26.759937	10.64971	10.057977	6.1103964	22.351696	.46679482	10.543926	23.36087	21.992579	13.559304	9.3820744	1.0994401	1.0851892	2.3801441	3.286906	2.3655326	2.3083661
1	0	1	0	1	14	2	0	1	0	2	0	2	0	6	4.6292772	0	0	0	0	0	0	0	0	0	0	0	0	0	1	3.0024843	2.96	10.806461	26.759937	10.64971	10.057977	6.1103964	22.351696	.46679482	10.543926	23.36087	21.992579	13.559304	5.1220002	1.0994401	1.0851892	2.3801441	3.286906	2.3655326	2.3083661
1	0	1	0	1	16	1	1	1	0	2	0	2	0	4	3.4531572	0	0	0	0	0	0	0	0	0	0	0	0	.26297468	.73702532	3.0024843	2.96	10.806461	26.759937	10.64971	10.057977	6.1103964	22.351696	.46679482	10.543926	23.36087	21.992579	18.716217	11.135146	1.0994401	1.0851892	2.3801441	3.286906	2.3655326	2.3083661
1	1	1	0	1	16	1	0	0	0	2	0	2	0	5	5.1557164	.096989967	0	0	0	.15303887	0	0	0	0	0	0	0	0	.74997115	3.0024843	2.96	10.806461	26.759937	10.64971	10.057977	6.1103964	22.351696	.46679482	10.543926	23.36087	21.992579	13.559304	16.987833	1.0994401	1.0851892	2.3801441	3.286906	2.3655326	2.3083661
1	1	1	0	1	16	1	1	1	1	2	0	1	0	5	4.5325994	.069784947	.063655913	0	0	0	.033118278	0	0	0	0	0	.092150532	0	.74129033	3.0024843	2.96	10.806461	26.759937	10.64971	10.057977	6.1103964	22.351696	.46679482	10.543926	23.36087	20.610863	13.559304	11.135146	1.0994401	1.0851892	2.3801441	3.286906	2.3655326	2.3083661
1	0	1	0	1	8	0	0	0	0	2	0	2	1	5	5.0580912	.085065804	0	0	.012715367	0	0	0	.13001463	0	0	0	0	0	.77220422	3.0024843	2.96	10.806461	26.759937	10.64971	10.057977	6.1103964	22.351696	.46679482	10.543926	23.36087	21.992579	13.559304	8.8614435	1.0994401	1.0851892	2.3801441	3.286906	2.3655326	2.3083661
1	1	1	1	1	8	0	1	1	0	2	0	1	1	5	2.9274535	0	0	0	.44379014	0	0	0	0	0	0	0	0	0	.55620986	3.0024843	2.96	10.806461	26.759937	10.64971	10.057977	6.1103964	22.351696	.46679482	10.543926	23.36087	21.992579	13.559304	9.7230349	1.0994401	1.0851892	2.3801441	3.286906	2.3655326	2.3083661
1	1	0	1	1	16	2	0	1	1	2	0	2	1	7	4.6212406	0	0	0	0	0	0	0	0	0	0	0	0	0	1	3.0024843	2.96	10.806461	26.759937	10.64971	10.057977	6.1103964	22.351696	.46679482	10.543926	23.36087	21.992579	13.559304	7.2548566	1.0994401	1.0851892	2.3801441	3.286906	2.3655326	2.3083661
1	0	1	0	1	0	0	0	0	0	0	1	2	0	5	1.9286187	0	0	0	0	0	0	0	0	0	0	0	0	0	1	3.0024843	2.96	10.806461	26.759937	10.64971	10.057977	6.1103964	22.351696	.46679482	10.543926	23.36087	21.992579	13.559304	3.4400001	1.0994401	1.0851892	2.3801441	3.286906	2.3655326	2.3083661
1	1	1	1	1	5	0	0	0	0	2	0	2	1	6	4.60537	0	0	0	0	0	0	0	.17916417	0	0	0	0	0	.82083583	3.0024843	2.96	10.806461	26.759937	10.64971	10.057977	6.1103964	22.351696	.46679482	10.543926	23.36087	21.992579	13.559304	7.3730392	1.0994401	1.0851892	2.3801441	3.286906	2.3655326	2.3083661
1	0	1	0	1	5		2	0	0	2	0	1	0	6	3.9562314	0	0	0	0	0	0	.15193264	0	0	0	.10619977	0	0	.74186754	3.0024843	2.96	10.806461	26.759937	10.64971	10.057977	6.1103964	22.351696	.46679482	10.543926	23.36087	21.992579	13.559304	11.229389	1.0994401	1.0851892	2.3801441	3.286906	2.3655326	2.3083661
1	1	1	0	1	12	0	0	1	1	2	1	2	1	8	6.1200337	.056696273	0	.063819028	.021720015	.03631727	0	.021280339	0	0	0	.016663736	0	.029656172	.75384718	3.0024843	2.96	10.806461	26.759937	10.64971	10.057977	6.1103964	22.351696	.46679482	10.543926	23.36087	21.992579	13.559304	15.094521	1.0994401	1.0851892	2.3801441	3.286906	2.3655326	2.3083661
1	0	1	0	1	9	0	1	0	0	2	0	2	0	6	4.1274571	.12931313	0	0	0	0	0	0	0	0	0	.024185747	0	.040309578	.80619156	3.0024843	2.96	10.806461	26.759937	10.64971	10.057977	6.1103964	22.351696	.46679482	10.543926	23.36087	21.992579	13.559304	15.067828	1.0994401	1.0851892	2.3801441	3.286906	2.3655326	2.3083661
1	0	1	0	1	8	1	0	0	0	1	0	1	0	4	3.9152179	0	0	0	0	0	0	0	0	0	0	0	0	0	1	3.0024843	2.96	10.806461	26.759937	10.64971	10.057977	6.1103964	22.351696	.46679482	10.543926	23.36087	21.992579	13.559304	9.747242	1.0994401	1.0851892	2.3801441	3.286906	2.3655326	2.3083661
1	0	1	0	1	2	0	0	0	0	1	0		0	2	2.5997224	0	0	0	0	0	0	0	.26374441	0	0	0	0	0	.73625559	3.0024843	2.96	10.806461	26.759937	10.64971	10.057977	6.1103964	17.75	.46679482	10.543926	23.36087	21.992579	13.559304	11.135146	1.0994401	1.0851892	2.3801441	3.286906	2.3655326	2.3083661
1	0	0	1	1	12	0	0	0	0	3	0	2	1	5	4.6054702	.12236329	0	0	0	.1016695	0	.09117265	0	0	0	.11026692	0	.029891033	.54463661	3.0024843	2.96	10.806461	26.759937	10.64971	10.057977	6.1103964	22.351696	.46679482	10.543926	23.36087	21.992579	13.559304	14.644303	1.0994401	1.0851892	2.3801441	3.286906	2.3655326	2.3083661
1	0	1	0	1	12	0	0	0	2	1	0	2	1	5	5.002872	.041117981	0	0	.024724538	.093590438	0	.083982803	0	0	0	0	0	.046627253	.709957	3.0024843	2.96	10.806461	26.759937	10.64971	10.057977	6.1103964	22.351696	.46679482	10.543926	23.36087	21.992579	13.559304	10.606494	1.0994401	1.0851892	2.3801441	3.286906	2.3655326	2.3083661
1	1	1	0	1	12	0	0	0	1	1	0	1	1	5	5.2007599	.01631663	0	0	.037429027	.016592249	0	0	0	0	0	.0080480678	0	.17727798	.74433601	3.0024843	2.96	10.806461	3.395	10.64971	10.057977	6.1103964	22.351696	.46679482	10.543926	23.36087	21.992579	13.559304	11.135146	1.0994401	1.0851892	2.3801441	1.2223037	2.3655326	2.3083661
1	0	1	1	1	0	0	0	0	1	0	2	2	1	6	4.0777068	.045077108	0	0	0	0	0	0	0	0	0	0	0	0	.95492291	3.0024843	2.96	10.806461	26.759937	10.64971	10.057977	6.1103964	22.351696	.46679482	10.543926	23.36087	21.992579	13.559304	11.872467	1.0994401	1.0851892	2.3801441	3.286906	2.3655326	2.3083661
1	1	1	0	1	16	2	0	1	0	3	0	3	0	10	6.2681298	0	0	.067299858	0	.013194563	0	.0424463	.0091944868	.075451672	0	.016739653	0	0	.77567351	3.0024843	2.96	10.806461	26.759937	10.64971	10.057977	6.1103964	22.351696	.46679482	10.543926	23.36087	21.992579	13.559304	14.078922	1.0994401	1.0851892	2.3801441	3.286906	2.3655326	2.3083661
1	0	1	1	1	16	1	0	0	0	3	0	2	0	9	5.7106256	0	0	0	0	.023008673	0	.035291001	.020591935	0	0	0	0	0	.92110842	3.0024843	2.96	10.806461	26.759937	10.64971	10.057977	6.1103964	22.351696	.46679482	10.543926	23.36087	21.992579	13.559304	21.061253	1.0994401	1.0851892	2.3801441	3.286906	2.3655326	2.3083661
1	0	1	0	1	12	0	1	1	1	2	0	2	1	4	5.2856879	0	0	0	0	.046027645	0	.071801104	0	0	0	.0098232822	0	.15352677	.71882123	3.0024843	2.96	10.806461	26.759937	10.64971	10.057977	6.1103964	22.351696	.46679482	10.543926	23.36087	21.992579	13.559304	8.6151409	1.0994401	1.0851892	2.3801441	3.286906	2.3655326	2.3083661
1	0	1	0	1	16	1	0	0	0	2	0	1	0	7	4.5562949	.11466976	0	0	0	0	0	0	0	0	0	0	0	0	.88533026	3.0024843	2.96	10.806461	26.759937	10.64971	10.057977	6.1103964	22.351696	.46679482	10.543926	23.36087	21.992579	13.559304	15.771082	1.0994401	1.0851892	2.3801441	3.286906	2.3655326	2.3083661
1	0	1	1	1	1	1	0	0	0	3	1	2	0	6	5.6466827	0	0	0	0	0	0	.15969649	.15821423	0	0	.024951473	0	.023751544	.63338625	3.0024843	2.96	10.806461	26.759937	10.64971	10.057977	6.1103964	22.351696	.46679482	10.543926	7.0700002	21.992579	13.559304	11.135146	1.0994401	1.0851892	2.3801441	3.286906	2.3655326	2.3083661
1	0	1	0	1	2	0	0	0	0	2	0	2	0	4	4.7774415	0	0	0	0	0	0	0	0	0	0	0	0	0	1	3.0024843	2.96	10.806461	26.759937	10.64971	10.057977	6.1103964	22.351696	.46679482	10.543926	23.36087	21.992579	13.559304	23.655199	1.0994401	1.0851892	2.3801441	3.286906	2.3655326	2.3083661
1	1	1	1	1	5	2	0	0	0	1	1	2	0	6	4.5031376	0	0	0	0	0	0	0	0	.23765226	0	0	0	0	.76234776	3.0024843	2.96	10.806461	26.759937	10.64971	10.057977	6.1103964	22.351696	.35766664	10.543926	23.36087	21.992579	13.559304	11.135146	1.0994401	1.0851892	2.3801441	3.286906	2.3655326	2.3083661
1	0	1	1	1	6	0	2	0	1	1	0	2	1	4	4.4193225	.14812139	0	0	0	0	0	0	0	0	0	0	0	0	.85187864	3.0024843	2.96	10.806461	26.759937	10.64971	10.057977	6.1103964	22.351696	.46679482	10.543926	23.36087	21.992579	13.559304	14.368917	1.0994401	1.0851892	2.3801441	3.286906	2.3655326	2.3083661
1	0	0	0	1	5	1	0	0	0	1	0	1	0	5	5.1480174	0	0	0	0	.085943401	0	.014120519	.061363243	0	0	0	0	.012609682	.8259632	3.0024843	2.96	10.806461	26.759937	10.64971	10.057977	6.1103964	22.351696	.46679482	10.543926	23.36087	21.992579	54.250004	11.135146	1.0994401	1.0851892	2.3801441	3.286906	2.3655326	2.3083661
1	0	1	0	1	6	0	0	0	0	1	0	2	0	3	3.3823543	0	0	0	0	0	0	0	0	0	0	0	0	0	1	3.0024843	2.96	10.806461	26.759937	10.64971	10.057977	6.1103964	22.351696	.46679482	10.543926	23.36087	21.992579	13.559304	8.2717896	1.0994401	1.0851892	2.3801441	3.286906	2.3655326	2.3083661
1	0	1	0	1	0	0	0	0	0	0	1	2	0	5	2.7100482	0	0	0	0	.49301398	0	.50698602	0	0	0	0	0	0	0	3.0024843	2.96	10.806461	26.759937	18.525	10.057977	6.1103964	22.351696	.46679482	10.543926	23.36087	21.992579	13.559304	11.135146	1.0994401	1.0851892	2.3801441	3.286906	2.9191213	2.3083661
1	0	1	0	1	9	0	0	1	0	2	0	2	1	7	4.6725483	.13190612	0	0	0	0	0	0	0	0	0	0	.056183975	0	.81190985	3.0024843	2.96	10.806461	26.759937	10.64971	10.057977	6.1103964	22.351696	.46679482	10.543926	23.36087	21.992579	13.559304	10.202543	1.0994401	1.0851892	2.3801441	3.286906	2.3655326	2.3083661
1	0	1	0	1	11	1	0	1	0	1	0	2	1	8	3.6963515	0	0	0	0	0	0	0	0	0	0	0	0	0	1	3.0024843	2.96	10.806461	26.759937	10.64971	10.057977	6.1103964	22.351696	.46679482	10.543926	23.36087	21.992579	13.559304	15.320302	1.0994401	1.0851892	2.3801441	3.286906	2.3655326	2.3083661
1	0	1	0	1	3	0	0	0	0	3	0	2	0	6	4.0305171	0	0	0	0	0	0	.14887191	0	0	0	0	0	0	.85112804	3.0024843	2.96	10.806461	26.759937	10.64971	10.057977	6.1103964	22.351696	.46679482	10.543926	23.36087	21.992579	13.559304	6.6866021	1.0994401	1.0851892	2.3801441	3.286906	2.3655326	2.3083661
1	0	1	1	1	5		0	0	0	1	2	2	0	7	5.1052179	0	0	0	0	0	0	0	0	0	0	0	0	.06113537	.93886465	3.0024843	2.96	10.806461	26.759937	10.64971	10.057977	6.1103964	22.351696	.46679482	10.543926	23.36087	21.992579	11.103451	11.135146	1.0994401	1.0851892	2.3801441	3.286906	2.3655326	2.3083661
1	1	1	1	1	11	0	0	1	1	3	0	2	0	6	3.4701014	0	0	0	0	0	0	0	.22028625	0	0	0	0	0	.77971375	3.0024843	2.96	10.806461	26.759937	10.64971	10.057977	6.1103964	22.351696	.46679482	10.543926	23.36087	21.992579	13.559304	3.2972391	1.0994401	1.0851892	2.3801441	3.286906	2.3655326	2.3083661
1	0	1	0	1	6	0	0	0	0	1	0	2	0	5	4.7991734	0	0	0	0	0	0	.078741461	.07536447	0	0	.0243802	0	.13244379	.68907011	3.0024843	2.96	10.806461	26.759937	10.64971	10.057977	6.1103964	22.351696	.46679482	10.543926	23.36087	21.992579	13.559304	7.9942536	1.0994401	1.0851892	2.3801441	3.286906	2.3655326	2.3083661
1	0	1	0	1	15		1	0	0	2	0	2	0	5	3.0652583	0	0	0	0	0	0	.81343281	0	0	0	0	.093283579	0	.093283579	3.0024843	2.96	10.806461	26.759937	10.64971	10.057977	6.1103964	22.351696	.46679482	10.543926	23.36087	19.801979	13.559304	11.135146	1.0994401	1.0851892	2.3801441	3.286906	2.3655326	2.3083661
1	0	1	1	1	0	0	0	1	0	0	2	2	0	5	3.5544906	0	0	0	0	0	0	0	0	0	0	0	1	0	0	3.0024843	2.96	10.806461	26.759937	10.64971	10.057977	6.1103964	22.351696	.46679482	10.543926	23.36087	22.316528	13.559304	11.135146	1.0994401	1.0851892	2.3801441	3.286906	2.3655326	2.3083661
1	0	1	1	1	3	1	0	0	0	2	0	2	0	5	1.2947272	0	0	0	0	0	0	0	0	0	0	0	0	0	1	3.0024843	2.96	10.806461	26.759937	10.64971	10.057977	6.1103964	22.351696	.46679482	10.543926	23.36087	21.992579	13.559304	6.083333	1.0994401	1.0851892	2.3801441	3.286906	2.3655326	2.3083661
1	0	1	0	1	12	0	1	0	0	2	0	2	0	6	1.9198594	.59530795	0	0	0	0	0	0	0	0	0	0	0	.29472142	.10997068	3.0024843	2.96	10.806461	26.759937	10.64971	10.057977	6.1103964	22.351696	.46679482	10.543926	23.36087	21.992579	13.559304	11.363636	1.0994401	1.0851892	2.3801441	3.286906	2.3655326	2.3083661
1	0	1	0	1	1	0	0	0	1	1	0	2	1	5	.69813472	0	0	0	0	0	0	0	0	0	0	0	0	0	1	3.0024843	2.96	10.806461	26.759937	10.64971	10.057977	6.1103964	22.351696	.46679482	10.543926	23.36087	21.992579	13.559304	5.742857	1.0994401	1.0851892	2.3801441	3.286906	2.3655326	2.3083661
1	1	1	0	1	12	0	0	0	0	2	0	2	1	5	4.5489173	0	0	0	0	0	0	0	0	0	0	0	0	0	1	3.0024843	2.96	10.806461	26.759937	10.64971	10.057977	6.1103964	22.351696	.46679482	10.543926	23.36087	21.992579	13.559304	4.8419862	1.0994401	1.0851892	2.3801441	3.286906	2.3655326	2.3083661
1	0	1	0	1	16	4	0	0	0	3	0	2	1	6	5.2447057	0	0	0	.018569319	.071745098	0	.06710276	0	0	0	.0052226209	.026587889	.028539777	.78223252	3.0024843	2.96	10.806461	26.759937	7.5596786	10.057977	6.1103964	22.351696	.46679482	10.543926	23.36087	21.992579	13.559304	11.135146	1.0994401	1.0851892	2.3801441	3.286906	2.0228286	2.3083661
1	0	1	0	1	5	1	0	2	1	1	0	2	1	4	4.0691977	0	0	0	.066142537	0	0	.35686207	0	0	0	0	0	0	.57699537	3.0024843	2.96	10.806461	26.759937	10.64971	10.057977	6.1103964	22.351696	.46679482	10.543926	23.36087	21.992579	13.559304	5.3972573	1.0994401	1.0851892	2.3801441	3.286906	2.3655326	2.3083661
1	0	1	0	1	12	0	1	0	0	2	0	2	1	3	4.548388	0	0	0	0	0	0	0	0	0	0	0	0	.18871719	.81128281	3.0024843	2.96	10.806461	26.759937	10.64971	10.057977	6.1103964	22.351696	.46679482	10.543926	23.36087	21.992579	13.559304	14.790907	1.0994401	1.0851892	2.3801441	3.286906	2.3655326	2.3083661
1	0	1	0	1	5	0	0	0	0	0	1	2	0	5	4.3340173	.049967211	0	0	0	0	0	0	.15422951	0	0	0	0	0	.79580331	3.0024843	2.96	10.806461	26.759937	10.64971	10.057977	6.1103964	22.351696	.46679482	10.543926	23.36087	21.992579	13.559304	9.2100782	1.0994401	1.0851892	2.3801441	3.286906	2.3655326	2.3083661
1	0	1	0	1	5	0	0	1	2	2	2	1	0	5	3.3156395	0	0	0	0	0	0	0	0	0	0	0	0	0	1	3.0024843	2.96	10.806461	26.759937	10.64971	10.057977	6.1103964	22.351696	.46679482	10.543926	23.36087	21.992579	13.559304	9.3184261	1.0994401	1.0851892	2.3801441	3.286906	2.3655326	2.3083661
1	0	1	1	1	0	0	0	1	1	2	0	2	1	3	5.0470958	0	0	0	0	0	0	.015812816	0	0	0	0	0	0	.98418713	3.0024843	2.96	10.806461	26.759937	10.64971	10.057977	6.1103964	22.351696	.46679482	10.543926	23.36087	21.992579	13.559304	9.142663	1.0994401	1.0851892	2.3801441	3.286906	2.3655326	2.3083661
1	0	1	0	1	15	0	0	0	0	3	0	2	0	5	3.7618976	0	0	0	0	0	0	0	.14664187	0	0	0	0	0	.85335809	3.0024843	2.96	10.806461	26.759937	10.64971	10.057977	6.1103964	22.351696	.46679482	10.543926	23.36087	21.992579	13.559304	5.0293574	1.0994401	1.0851892	2.3801441	3.286906	2.3655326	2.3083661
1	0	1	0	1	12	1	1	0	2	2	0	2	0	4	2.8003256	.21580546	0	.080851063	0	0	0	0	0	0	0	0	0	.26930091	.43404254	3.0024843	2.96	10.806461	26.759937	10.64971	10.057977	6.1103964	22.351696	.46679482	10.543926	23.36087	21.992579	13.559304	5.9087477	1.0994401	1.0851892	2.3801441	3.286906	2.3655326	2.3083661
1	0	1	0	1	12	0	1	0	0	3	0	1	1	5	3.3167281	0	0	0	0	0	0	0	0	0	0	0	.10881393	0	.89118606	3.0024843	2.96	10.806461	26.759937	10.64971	10.057977	6.1103964	22.351696	.46679482	10.543926	23.36087	30	13.559304	11.135146	1.0994401	1.0851892	2.3801441	3.286906	2.3655326	2.3083661
1	0	1	1	1	16	0	0	2	0	2	0	1	1	10	4.5315237	0	0	0	0	0	0	0	0	0	0	0	0	0	1	3.0024843	2.96	10.806461	26.759937	10.64971	10.057977	6.1103964	22.351696	.46679482	10.543926	23.36087	21.992579	13.559304	10.966774	1.0994401	1.0851892	2.3801441	3.286906	2.3655326	2.3083661
1	0	1	0	1	13	1	0	0	0	2	0	2	1	4	3.7959385	0	0	0	0	0	0	.20956875	0	0	0	.084231809	0	0	.70619947	3.0024843	2.96	10.806461	26.759937	10.64971	10.057977	6.1103964	22.351696	.46679482	10.543926	23.36087	21.992579	13.559304	3.0907388	1.0994401	1.0851892	2.3801441	3.286906	2.3655326	2.3083661
1	0	1	0	1	3	0	0	0	0	0	1	2	1	6	3.1337535	0	0	0	0	0	0	0	0	0	0	0	0	0	1	3.0024843	2.96	10.806461	26.759937	10.64971	10.057977	6.1103964	22.351696	.46679482	10.543926	23.36087	21.992579	13.559304	17.453016	1.0994401	1.0851892	2.3801441	3.286906	2.3655326	2.3083661
1	0	1	1	1	3	0	0	0	0	3	1	1	0	7	5.2367077	.065248609	0	0	0	0	0	0	.10428078	0	0	0	0	.052751929	.77771866	3.0024843	2.96	10.806461	26.759937	10.64971	10.057977	6.1103964	22.351696	.46679482	10.543926	23.36087	21.992579	13.559304	15.863885	1.0994401	1.0851892	2.3801441	3.286906	2.3655326	2.3083661
1	1	1	0	1	5	0	0	0	0	1	1	2	1	9	3.1755507	0	0	0	0	0	0	.37802842	0	0	0	0	0	0	.62197161	3.0024843	2.96	10.806461	26.759937	10.64971	10.057977	6.1103964	22.351696	.46679482	10.543926	23.36087	21.992579	13.559304	6.3268976	1.0994401	1.0851892	2.3801441	3.286906	2.3655326	2.3083661
1	0	1	1	1	9	1	0	0	1	2	0	1	0	8	4.3946962	0	0	0	0	0	0	0	0	0	0	0	0	.061466303	.93853366	3.0024843	2.96	10.806461	26.759937	10.64971	10.057977	6.1103964	22.351696	.46679482	10.543926	23.36087	21.992579	13.559304	5.6832952	1.0994401	1.0851892	2.3801441	3.286906	2.3655326	2.3083661
1	0	1	0	1	15	0	0	0	1	2	0	2	1	5	4.102478	0	0	0	0	0	0	.051248141	0	.1506034	0	0	0	0	.79814845	3.0024843	2.96	10.806461	26.759937	10.64971	10.057977	3.0999999	22.351696	.46679482	10.543926	23.36087	21.992579	13.559304	11.135146	1.0994401	1.0851892	2.3801441	3.286906	2.3655326	2.3083661
1	0	1	0	1	12	0	0	0	0	2	0	2	0	5	2.4865718	0	0	0	0	0	0	0	0	0	0	0	0	0	1	3.0024843	2.96	10.806461	26.759937	10.64971	10.057977	6.1103964	22.351696	.46679482	10.543926	23.36087	21.992579	13.559304	7.4870119	1.0994401	1.0851892	2.3801441	3.286906	2.3655326	2.3083661
1	0	1	0	1	5	0	0	0	0	3	0	2	0	7	4.7869081	0	0	0	0	0	0	0	0	0	0	0	0	0	1	3.0024843	2.96	10.806461	26.759937	10.64971	10.057977	6.1103964	22.351696	.46679482	10.543926	23.36087	21.992579	13.559304	17.151861	1.0994401	1.0851892	2.3801441	3.286906	2.3655326	2.3083661
1	1	1	0	1	0	1	0	1	0	2	0	1	0	6	4.5496573	0	0	0	0	0	0	0	0	0	0	0	0	0	1	3.0024843	2.96	10.806461	26.759937	10.64971	10.057977	6.1103964	22.351696	.46679482	10.543926	23.36087	21.992579	13.559304	7.9324474	1.0994401	1.0851892	2.3801441	3.286906	2.3655326	2.3083661
1	1	1	0	1	16	1	1	0	0	2	0	2	1	6	4.9774919	0	0	0	0	.10371442	0	.10295638	0	0	0	0	0	0	.79332924	3.0024843	2.96	10.806461	26.759937	10.64971	10.057977	1.4940001	22.351696	.46679482	10.543926	23.36087	21.992579	13.559304	11.135146	1.0994401	1.0851892	2.3801441	3.286906	2.3655326	2.3083661
1	1	1	0	1	16	0	0	0	2	2	0	1	1	7	4.4089122	0	0	0	0	0	0	.061572164	0	0	0	.035410076	0	.070211731	.83280605	3.0024843	2.96	10.806461	26.759937	10.64971	10.057977	6.1103964	22.351696	.46679482	10.543926	23.36087	21.992579	13.559304	13.551055	1.0994401	1.0851892	2.3801441	3.286906	2.3655326	2.3083661
1	0	1	0	1	16	0	1	1	1	2	0	2	1	5	3.7419462	0	0	0	.033428162	.14319582	0	0	0	0	0	0	0	0	.823376	3.0024843	2.96	10.806461	26.759937	10.64971	10.057977	6.1103964	22.351696	.46679482	10.543926	23.36087	21.992579	13.559304	5.384645	1.0994401	1.0851892	2.3801441	3.286906	2.3655326	2.3083661
1	0	1	0	1	12	0	0	0	0	0	1	1	1	3	3.1595504	0	0	0	0	0	0	0	0	0	0	0	0	0	1	3.0024843	2.96	10.806461	26.759937	10.64971	10.057977	6.1103964	22.351696	.46679482	10.543926	23.36087	21.992579	13.559304	9.9290972	1.0994401	1.0851892	2.3801441	3.286906	2.3655326	2.3083661
1	0	1	0	1	14	0	0	0	3	2	0	2	1	6	2.0438144	0	0	0	0	0	0	.60880828	0	0	0	0	0	0	.39119172	3.0024843	2.96	10.806461	26.759937	10.64971	10.057977	6.1103964	22.351696	.46679482	10.543926	23.36087	21.992579	13.559304	10.066667	1.0994401	1.0851892	2.3801441	3.286906	2.3655326	2.3083661
1	0	1	0	1	14	0	0	0	1	2	0	2	1	4	1.043804	0	0	0	0	0	0	0	0	0	0	0	0	0	1	3.0024843	2.96	10.806461	26.759937	10.64971	10.057977	6.1103964	22.351696	.46679482	10.543926	23.36087	21.992579	13.559304	9.4666662	1.0994401	1.0851892	2.3801441	3.286906	2.3655326	2.3083661
1	0	1	0	1	12	1	0	0	0	2	1	2	0	5	1.9154509	0	0	0	0	0	0	0	0	0	0	0	0	0	1	3.0024843	2.96	10.806461	26.759937	10.64971	10.057977	6.1103964	22.351696	.46679482	10.543926	23.36087	21.992579	13.559304	8.2041349	1.0994401	1.0851892	2.3801441	3.286906	2.3655326	2.3083661
1	1	1	1	1	1	1	0	1	0	0	2	1	0	7	3.4339871	0	0	0	0	0	0	0	0	0	0	0	0	0	1	3.0024843	2.96	10.806461	26.759937	10.64971	10.057977	6.1103964	22.351696	.46679482	10.543926	23.36087	21.992579	13.559304	5.5692143	1.0994401	1.0851892	2.3801441	3.286906	2.3655326	2.3083661
1	1	1	1	1	0	1	1	0	0	3	0	2	1	6	4.3502779	0	0	0	.070967741	.17419355	0	0	0	0	0	0	0	.048387095	.70645159	3.0024843	2.96	10.806461	26.759937	14.531754	10.057977	6.1103964	22.351696	.46679482	10.543926	23.36087	21.992579	13.559304	11.135146	1.0994401	1.0851892	2.3801441	3.286906	2.6763363	2.3083661
1	1	1	0	1	12		1	0	0	2	0	2	1	5	2.4096441	0	0	0	0	0	0	1	0	0	0	0	0	0	0	3.0024843	2.96	10.806461	26.759937	10.64971	10.057977	.79500002	22.351696	.46679482	10.543926	23.36087	21.992579	13.559304	11.135146	1.0994401	1.0851892	2.3801441	3.286906	2.3655326	2.3083661
1	1	1	0	1	5	0	0	0	1	3	1	2	0	7	6.0143752	0	0	0	.025337797	.025215628	0	0	.11650012	0	0	.030151246	0	.020377746	.78241748	3.0024843	2.96	10.806461	26.759937	10.64971	10.057977	6.1103964	22.351696	.46679482	10.543926	23.36087	21.992579	13.559304	7.9922771	1.0994401	1.0851892	2.3801441	3.286906	2.3655326	2.3083661
1	0	1	0	1	9	1	0	1	2	2	0	2	0	6	6.2290826	0	0	0	0	.04121903	0	.10952316	.071812972	0	0	.013305999	0	0	.76413888	3.0024843	2.96	10.806461	26.759937	10.64971	10.057977	6.1103964	22.351696	.46679482	10.543926	23.36087	21.992579	13.559304	8.8215847	1.0994401	1.0851892	2.3801441	3.286906	2.3655326	2.3083661
1	0	1	0	1	8	0	0	0	0	4	0	2	1	5	3.2902658	0	0	0	0	0	0	.30465549	0	0	0	0	0	0	.69534451	3.0024843	2.96	10.806461	26.759937	10.64971	10.057977	6.1103964	22.351696	.46679482	10.543926	23.36087	21.992579	13.559304	10.132774	1.0994401	1.0851892	2.3801441	3.286906	2.3655326	2.3083661
1	0	1	1	1	8	1	0	0	1	3	0	2	1	6	3.7825975	0	0	0	0	0	0	0	0	0	0	0	0	0	1	3.0024843	2.96	10.806461	26.759937	10.64971	10.057977	6.1103964	22.351696	.46679482	10.543926	23.36087	21.992579	13.559304	9.2777596	1.0994401	1.0851892	2.3801441	3.286906	2.3655326	2.3083661
1	0	1	0	1	9	0	0	0	0	0	1	1	0	7	4.0087867	.30174291	0	0	0	0	0	0	0	0	0	0	0	0	.69825703	3.0024843	2.96	10.806461	26.759937	10.64971	10.057977	6.1103964	22.351696	.46679482	10.543926	23.36087	21.992579	13.559304	10.095345	1.0994401	1.0851892	2.3801441	3.286906	2.3655326	2.3083661
1	0	1	1	1	0		0	0	0	2	1	1	1	5	6.5909877	.0038160603	0	0	0	.0067398762	0	.074440628	.050995197	0	0	.015676048	.013054221	.006863418	.82841456	3.0024843	2.96	10.806461	26.759937	10.64971	10.057977	6.1103964	22.351696	.46679482	10.543926	23.36087	21.992579	13.559304	14.055146	1.0994401	1.0851892	2.3801441	3.286906	2.3655326	2.3083661
1	0	1	1	1	3	0	0	0	0	3	0	1	0	5	5.912827	0	0	0	0	0	0	0	0	0	0	0	0	0	1	3.0024843	2.96	10.806461	26.759937	10.64971	10.057977	6.1103964	22.351696	.46679482	10.543926	23.36087	21.992579	13.559304	7.9549789	1.0994401	1.0851892	2.3801441	3.286906	2.3655326	2.3083661
1	0	1	1	1	16	2	0	0	0	1	0	2	0	5	4.9439254	.36452392	0	0	0	0	0	0	0	0	0	0	.22313283	0	.4123432	5.1149998	2.96	10.806461	26.759937	10.64971	10.057977	6.1103964	22.351696	.46679482	10.543926	23.36087	21.992579	13.559304	11.135146	1.6321774	1.0851892	2.3801441	3.286906	2.3655326	2.3083661
1	0	1	1	1	4	0	0	0	0	0	2	2	0	4	4.717248	0	0	0	0	0	0	.13892365	0	0	0	0	0	0	.86107635	3.0024843	2.96	10.806461	26.759937	10.64971	10.057977	6.1103964	22.351696	.46679482	10.543926	23.36087	21.992579	13.559304	7.9137611	1.0994401	1.0851892	2.3801441	3.286906	2.3655326	2.3083661
1	0	1	1	1	6	0	1	1	0	2	0	1	0	5	4.3894987	0	0	0	0	0	0	0	0	0	0	0	0	0	1	3.0024843	2.96	10.806461	26.759937	10.64971	10.057977	6.1103964	22.351696	.46679482	10.543926	23.36087	21.992579	13.559304	9.7128267	1.0994401	1.0851892	2.3801441	3.286906	2.3655326	2.3083661
1	0	1	1	1	10	0	0	0	0	3	0	1	0	5	5.7882156	0	0	.011855528	0	0	0	.038354319	.034310572	0	0	0	0	.012131238	.90334839	3.0024843	2.96	10.806461	26.759937	10.64971	10.057977	6.1103964	22.351696	.46679482	10.543926	23.36087	21.992579	13.559304	10.109756	1.0994401	1.0851892	2.3801441	3.286906	2.3655326	2.3083661
1	1	1	1	1	1	0	1	1	0	2	0	1	0	3	3.8066626	.13533333	0	0	0	.28244445	.05888889	0	0	0	0	.027111111	0	0	.49622223	3.0024843	2.96	10.806461	26.759937	10.64971	10.057977	6.1103964	22.351696	.46679482	10.543926	152.5	21.992579	13.559304	11.135146	1.0994401	1.0851892	2.3801441	3.286906	2.3655326	2.3083661
1	0	1	1	1	2	0	0	0	0	1	1	2	1	6	5.2347918	0	0	0	0	0	0	0	0	0	0	0	0	0	1	3.0024843	2.96	10.806461	26.759937	10.64971	10.057977	6.1103964	22.351696	.46679482	10.543926	23.36087	21.992579	13.559304	9.7634926	1.0994401	1.0851892	2.3801441	3.286906	2.3655326	2.3083661
1	0	1	1	1	9	0	1	0	0	2	0	2	0	5	5.0839477	0	0	0	.0062573566	0	0	.027755406	0	0	0	.064556099	0	.018586209	.88284492	3.0024843	2.96	10.806461	26.759937	10.64971	10.057977	6.1103964	22.351696	.46679482	10.543926	23.36087	21.992579	13.559304	6.0420065	1.0994401	1.0851892	2.3801441	3.286906	2.3655326	2.3083661
1	1	1	1	1	5	0	0	1	3	2	0	2	0	7	3.7106409	0	0	0	0	0	0	0	0	0	0	0	0	0	1	3.0024843	2.96	10.806461	26.759937	10.64971	10.057977	6.1103964	22.351696	.46679482	10.543926	23.36087	21.992579	13.559304	7.452107	1.0994401	1.0851892	2.3801441	3.286906	2.3655326	2.3083661
1	0	1	0	1	16	1	0	0	1	2	0	2	0	9	5.0172796	0	0	0	0	0	0	0	0	0	0	0	.018807946	0	.98119205	3.0024843	2.96	10.806461	26.759937	10.64971	10.057977	6.1103964	22.351696	.46679482	10.543926	23.36087	21.992579	13.559304	12.478707	1.0994401	1.0851892	2.3801441	3.286906	2.3655326	2.3083661
1	1	1	0	1	12	1	1	0	0	2	0	3	1	6	3.2347491	0	0	0	0	0	0	0	0	0	0	0	0	0	1	3.0024843	2.96	10.806461	26.759937	10.64971	10.057977	6.1103964	22.351696	.46679482	10.543926	23.36087	21.992579	13.559304	6.1275892	1.0994401	1.0851892	2.3801441	3.286906	2.3655326	2.3083661
1	0	1	1	1	16	0	0	0	0	1	0	2	1	8	3.8840349	0	0	0	.074660636	0	0	0	0	0	0	0	0	0	.92533934	3.0024843	2.96	10.806461	26.759937	10.64971	10.057977	6.1103964	22.351696	.46679482	10.543926	23.36087	21.992579	13.559304	14.847189	1.0994401	1.0851892	2.3801441	3.286906	2.3655326	2.3083661
1	1	1	0	1	9	0	0	0	0	0	2	1	0	7	3.5254779	0	0	0	0	0	0	.18310273	0	0	0	0	0	0	.81689721	3.0024843	2.96	10.806461	26.759937	10.64971	10.057977	6.1103964	22.351696	.46679482	10.543926	23.36087	21.992579	13.559304	19.240465	1.0994401	1.0851892	2.3801441	3.286906	2.3655326	2.3083661
1	0	1	0	1	4		0	0	0	2	2	1	0	4	3.3975239	0	0	0	0	0	0	0	0	0	0	0	0	0	1	3.0024843	2.96	10.806461	26.759937	10.64971	10.057977	6.1103964	22.351696	.46679482	10.543926	23.36087	21.992579	13.559304	3.2087193	1.0994401	1.0851892	2.3801441	3.286906	2.3655326	2.3083661
1	0	1	0	1	16	1	0	0	0	2	0	2	1	6	6.2606516	0	0	.051073421	.019386508	.019424709	0	.033004813	.071930632	0	0	.057892121	0	0	.74728781	3.0024843	2.96	10.806461	26.759937	10.64971	10.057977	6.1103964	22.351696	.46679482	10.543926	23.36087	21.992579	13.559304	23.985319	1.0994401	1.0851892	2.3801441	3.286906	2.3655326	2.3083661
1	0	1	0	1	12	1	0	1	0	3	0	2	1	5	2.5710843	0	0	0	0	0	0	0	0	0	0	0	0	0	1	3.0024843	2.96	10.806461	26.759937	10.64971	10.057977	6.1103964	22.351696	.46679482	10.543926	23.36087	21.992579	13.559304	6.1408448	1.0994401	1.0851892	2.3801441	3.286906	2.3655326	2.3083661
1	0	1	0	1	5	0	0	0	0	2	0	2	0	5	3.2323842	0	0	0	0	0	0	0	0	0	0	0	0	0	1	3.0024843	2.96	10.806461	26.759937	10.64971	10.057977	6.1103964	22.351696	.46679482	10.543926	23.36087	21.992579	13.559304	8.5226965	1.0994401	1.0851892	2.3801441	3.286906	2.3655326	2.3083661
1	0	1	0	1	6	0	0	0	0	3	0	2	1	6	4.6154175	0	0	0	0	0	0	0	0	0	0	0	0	0	1	3.0024843	2.96	10.806461	26.759937	10.64971	10.057977	6.1103964	22.351696	.46679482	10.543926	23.36087	21.992579	13.559304	8.4191666	1.0994401	1.0851892	2.3801441	3.286906	2.3655326	2.3083661
1	0	1	0	1	5	0	0	0	1	3	0	2	0	6	4.0526543	0	0	0	0	0	0	0	0	0	0	0	0	0	1	3.0024843	2.96	10.806461	26.759937	10.64971	10.057977	6.1103964	22.351696	.46679482	10.543926	23.36087	21.992579	13.559304	2.9190514	1.0994401	1.0851892	2.3801441	3.286906	2.3655326	2.3083661
1	0	1	0	1	5	0	0	0	0	1	1	2	1	5	3.1954024	0	0	0	0	0	0	0	0	0	0	0	0	0	1	3.0024843	2.96	10.806461	26.759937	10.64971	10.057977	6.1103964	22.351696	.46679482	10.543926	23.36087	21.992579	13.559304	8.1617641	1.0994401	1.0851892	2.3801441	3.286906	2.3655326	2.3083661
1	0	1	0	1	10	0	1	3	0	2	0	2	0	5	3.4008639	0	0	0	0	0	0	0	0	0	0	0	0	0	1	3.0024843	2.96	10.806461	26.759937	10.64971	10.057977	6.1103964	22.351696	.46679482	10.543926	23.36087	21.992579	13.559304	9.9966669	1.0994401	1.0851892	2.3801441	3.286906	2.3655326	2.3083661
1	0	1	0	1	5	0	0	0	1	2	0	2	0	7	3.1738784	0	0	0	0	0	0	0	0	0	0	0	0	0	1	3.0024843	2.96	10.806461	26.759937	10.64971	10.057977	6.1103964	22.351696	.46679482	10.543926	23.36087	21.992579	13.559304	8.1597815	1.0994401	1.0851892	2.3801441	3.286906	2.3655326	2.3083661
1	0	1	1	1	5	0	0	1	0	3	0	1	0	7	4.0576806	0	0	0	0	0	0	0	0	0	0	0	0	0	1	3.0024843	2.96	10.806461	26.759937	10.64971	10.057977	6.1103964	22.351696	.46679482	10.543926	23.36087	21.992579	13.559304	8.1614227	1.0994401	1.0851892	2.3801441	3.286906	2.3655326	2.3083661
1	0	1	0	1	5	0	0	0	1	0	1	2	1	6	3.6579046	0	0	0	0	0	0	0	0	0	0	0	0	.20654978	.7934503	3.0024843	2.96	10.806461	26.759937	10.64971	10.057977	6.1103964	22.351696	.46679482	10.543926	23.36087	21.992579	11.31356	11.135146	1.0994401	1.0851892	2.3801441	3.286906	2.3655326	2.3083661
1	0	1	0	1	16	2	0	0	0	3	0	2	1	5	3.8797064	0	0	0	0	0	0	0	0	0	0	0	0	0	1	3.0024843	2.96	10.806461	26.759937	10.64971	10.057977	6.1103964	22.351696	.46679482	10.543926	23.36087	21.992579	13.559304	12.206795	1.0994401	1.0851892	2.3801441	3.286906	2.3655326	2.3083661
1	0	1	0	1	12	2	0	0	2	2	0	1	0	7	3.6087534	0	0	0	0	0	0	0	0	.32990253	0	0	0	0	.67009753	3.0024843	2.96	10.806461	26.759937	10.64971	10.057977	6.1103964	22.351696	.20300001	10.543926	23.36087	21.992579	13.559304	11.135146	1.0994401	1.0851892	2.3801441	3.286906	2.3655326	2.3083661
1	0	1	0	1	0	1	0	0	1	4	1	1	1	10	4.5339966	0	0	0	0	0	0	0	0	0	0	0	0	.1281005	.87189949	3.0024843	2.96	10.806461	26.759937	10.64971	10.057977	6.1103964	22.351696	.46679482	10.543926	23.36087	21.992579	13.559304	7.7307587	1.0994401	1.0851892	2.3801441	3.286906	2.3655326	2.3083661
1	0	1	0	1	16	2	0	2	0	2	1	2	1	8	5.4861655	0	0	0	0	0	0	0	0	.04993163	0	0	0	0	.95006835	3.0024843	2.96	10.806461	26.759937	10.64971	10.057977	6.1103964	22.351696	.30125001	10.543926	23.36087	21.992579	13.559304	11.135146	1.0994401	1.0851892	2.3801441	3.286906	2.3655326	2.3083661
1	1	1	0	1	16	1	0	0	1	3	0	1	1	10	5.2733073	.07351584	0	0	0	0	0	0	0	0	0	.039577566	0	0	.88690662	3.0024843	2.96	10.806461	26.759937	10.64971	10.057977	6.1103964	22.351696	.46679482	10.543926	23.36087	21.992579	13.559304	16.117159	1.0994401	1.0851892	2.3801441	3.286906	2.3655326	2.3083661
1	0	1	0	1	12	1	1	0	0	2	0	1	1	5	3.949126	0	0	0	0	0	0	.22335711	0	0	0	.053382155	0	0	.7232607	3.0024843	2.96	10.806461	26.759937	10.64971	10.057977	2.5300155	22.351696	.46679482	10.543926	23.36087	21.992579	13.559304	11.135146	1.0994401	1.0851892	2.3801441	3.286906	2.3655326	2.3083661
1	0	1	0	1	6	1	0	1	0	2	0	1	0	5	4.7548823	0	0	0	0	0	0	.050279815	0	0	0	0	0	0	.9497202	3.0024843	2.96	10.806461	26.759937	10.64971	10.057977	2.7404974	22.351696	.46679482	10.543926	23.36087	21.992579	13.559304	11.135146	1.0994401	1.0851892	2.3801441	3.286906	2.3655326	2.3083661
1	0	1	0	1	0	1	0	0	0	0	1	1	0	7	2.8684669	0	0	0	0	0	0	.22089721	.55706984	0	0	0	0	0	.22203293	3.0024843	2.96	10.806461	26.759937	10.64971	10.057977	6.1103964	22.351696	.46679482	10.543926	23.36087	21.992579	13.559304	6.2660255	1.0994401	1.0851892	2.3801441	3.286906	2.3655326	2.3083661
1	0	1	0	1	14	1	0	1	0	2	0	2	0	6	4.8399262	.10509251	0	0	0	.034002848	0	0	0	0	0	0	0	0	.86090463	3.0024843	2.96	10.806461	26.759937	10.64971	10.057977	6.1103964	22.351696	.46679482	10.543926	23.36087	21.992579	13.559304	8.9199934	1.0994401	1.0851892	2.3801441	3.286906	2.3655326	2.3083661
1	0	1	0	1	12	0	1	0	0	1	0	2	0	2	3.1900647	0	0	0	0	0	0	0	0	0	0	0	0	0	1	3.0024843	2.96	10.806461	26.759937	10.64971	10.057977	6.1103964	22.351696	.46679482	10.543926	23.36087	21.992579	13.559304	12.145	1.0994401	1.0851892	2.3801441	3.286906	2.3655326	2.3083661
1	0	1	0	1	5	1	0	0	0	0	1	2	1	8	3.2695689	0	0	0	0	0	0	0	0	0	0	0	0	0	1	3.0024843	2.96	10.806461	26.759937	10.64971	10.057977	6.1103964	22.351696	.46679482	10.543926	23.36087	21.992579	13.559304	8.0961456	1.0994401	1.0851892	2.3801441	3.286906	2.3655326	2.3083661
1	0	1	0	1	12	1	0	0	1	2	0	2	0	6	4.4485164	0	0	0	0	.055438593	0	.10081871	0	0	0	0	0	0	.84374267	3.0024843	2.96	10.806461	26.759937	10.64971	10.057977	6.1103964	22.351696	.46679482	10.543926	23.36087	21.992579	13.559304	13.518044	1.0994401	1.0851892	2.3801441	3.286906	2.3655326	2.3083661
1	0	1	0	1	7	1	1	0	0	2	0	2	0	7	4.3273063	0	0	0	0	0	0	0	0	0	0	0	0	0	1	3.0024843	2.96	10.806461	26.759937	10.64971	10.057977	6.1103964	22.351696	.46679482	10.543926	23.36087	21.992579	13.559304	13.972117	1.0994401	1.0851892	2.3801441	3.286906	2.3655326	2.3083661
1	0	1	0	1	5	0	0	1	3	2	0	2	1	6	4.5610094	0	0	0	0	0	0	0	0	0	0	0	0	0	1	3.0024843	2.96	10.806461	26.759937	10.64971	10.057977	6.1103964	22.351696	.46679482	10.543926	23.36087	21.992579	13.559304	9.1745243	1.0994401	1.0851892	2.3801441	3.286906	2.3655326	2.3083661
1	0	1	0	1	0	0	0	0	0	0	1	1	0	6	3.1054831	0	0	0	0	0	0	0	.5183692	0	0	0	0	.16308245	.31854838	3.0024843	2.96	10.806461	26.759937	10.64971	10.057977	6.1103964	22.351696	.46679482	10.543926	23.36087	21.992579	13.559304	11.673851	1.0994401	1.0851892	2.3801441	3.286906	2.3655326	2.3083661
1	1	1	0	1	7	0	0	1	0	2	0	1	1	8	4.5470114	0	0	0	0	0	0	0	0	0	0	0	0	0	1	3.0024843	2.96	10.806461	26.759937	10.64971	10.057977	6.1103964	22.351696	.46679482	10.543926	23.36087	21.992579	13.559304	37.80661	1.0994401	1.0851892	2.3801441	3.286906	2.3655326	2.3083661
1	1	1	0	1	12	0	1	0	0	2	0	2	1	2	4.866303	0	0	0	0	.26216882	0	0	0	0	.23991066	0	.1228435	.13632163	.2387554	3.0024843	2.96	10.806461	26.759937	10.64971	10.057977	6.1103964	22.351696	.46679482	10.543926	23.36087	26.851852	13.559304	11.135146	1.0994401	1.0851892	2.3801441	3.286906	2.3655326	2.3083661
1	0	1	0	1	12	0	0	0	0	2	0	2	0	5	5.2679095	0	0	0	.068965517	0	0	0	0	0	0	0	0	0	.93103445	3.0024843	2.96	10.806461	26.759937	10.64971	10.057977	6.1103964	22.351696	.46679482	10.543926	23.36087	21.992579	13.559304	11.548532	1.0994401	1.0851892	2.3801441	3.286906	2.3655326	2.3083661
1	1	1	0	1	7	0	0	0	1	3	0	2	1	4	5.4637895	0	0	0	0	.023051824	0	0	0	0	0	.043518793	0	0	.93342936	3.0024843	2.96	10.806461	26.759937	10.64971	10.057977	6.1103964	22.351696	.46679482	10.543926	23.36087	21.992579	13.559304	12.723161	1.0994401	1.0851892	2.3801441	3.286906	2.3655326	2.3083661
1	0	1	0	1	3	0	0	2	0	2	0	1	0	4	5.4231863	0	0	0	.039761696	0	0	.011076787	.080847308	0	0	.046116501	0	.011606355	.81059134	3.0024843	2.96	10.806461	26.759937	10.64971	10.057977	6.1103964	22.351696	.46679482	10.543926	23.36087	21.992579	13.559304	17.69211	1.0994401	1.0851892	2.3801441	3.286906	2.3655326	2.3083661
1	0	1	0	1	6	1	0	1	0	0	1	2	1	6	2.4132316	0	0	0	0	0	0	0	.52461952	0	0	0	0	0	.47538048	3.0024843	2.96	10.806461	26.759937	10.64971	10.057977	6.1103964	11.72	.46679482	10.543926	23.36087	21.992579	13.559304	11.135146	1.0994401	1.0851892	2.3801441	3.286906	2.3655326	2.3083661
1	0	1	0	1	12	0	0	0	0	1	1	2	1	5	4.4692359	0	0	.10138619	0	0	0	.057509452	.13426509	0	0	0	0	0	.70683926	3.0024843	2.96	10.806461	26.759937	10.64971	10.057977	6.1103964	22.351696	.46679482	10.543926	23.36087	21.992579	13.559304	20.162462	1.0994401	1.0851892	2.3801441	3.286906	2.3655326	2.3083661
1	0	1	0	1	11	2	0	0	0	1	1	2	0	5	6.1406817	0	0	0	0	0	0	.0082046641	0	.039666645	0	0	.019101148	0	.93302751	3.0024843	2.96	10.806461	26.759937	10.64971	10.057977	6.1103964	22.351696	.23025	10.543926	23.36087	21.992579	13.559304	11.135146	1.0994401	1.0851892	2.3801441	3.286906	2.3655326	2.3083661
1	0	1	1	1	12	1	0	2	0	3	1	2	1	8	4.5911727	.046344187	0	0	.019876281	0	0	0	.23942806	0	0	0	0	0	.69435149	2.2850001	2.96	10.806461	26.759937	10.64971	10.057977	6.1103964	22.351696	.46679482	10.543926	23.36087	21.992579	13.559304	11.135146	.82636607	1.0851892	2.3801441	3.286906	2.3655326	2.3083661
1	0	1	0	1	12	0	0	1	0	1	1	2	1	4	3.4750671	1	0	0	0	0	0	0	0	0	0	0	0	0	0	2.6916666	2.96	10.806461	26.759937	10.64971	10.057977	6.1103964	22.351696	.46679482	10.543926	23.36087	21.992579	13.559304	11.135146	.99016058	1.0851892	2.3801441	3.286906	2.3655326	2.3083661
1	0	1	0	1	7	1	0	0	1	3	0	2	1	3	3.3297014	0	0	0	0	0	0	0	0	0	0	0	0	0	1	3.0024843	2.96	10.806461	26.759937	10.64971	10.057977	6.1103964	22.351696	.46679482	10.543926	23.36087	21.992579	13.559304	8.5739489	1.0994401	1.0851892	2.3801441	3.286906	2.3655326	2.3083661
1	0	1	0	1	16	0	0	1	0	2	0	2	1	4	3.2854123	0	0	0	0	0	0	0	0	.19049402	0	0	0	0	.809506	3.0024843	2.96	10.806461	26.759937	10.64971	10.057977	6.1103964	22.351696	.46679482	10.543926	23.36087	21.992579	13.559304	12.50197	1.0994401	1.0851892	2.3801441	3.286906	2.3655326	2.3083661
1	0	1	0	1	0	0	0	0	0	0	2	1	0	5	2.8825636	0	0	0	0	0	0	0	0	0	0	0	0	1	0	3.0024843	2.96	10.806461	26.759937	10.64971	10.057977	6.1103964	22.351696	.46679482	10.543926	23.36087	21.992579	11.325302	11.135146	1.0994401	1.0851892	2.3801441	3.286906	2.3655326	2.3083661
1	0	1	0	1	6	0	0	0	0	4	0	2	0	9	4.5373197	0	0	0	0	0	0	0	0	0	0	0	0	0	1	3.0024843	2.96	10.806461	26.759937	10.64971	10.057977	6.1103964	22.351696	.46679482	10.543926	23.36087	21.992579	13.559304	19.450073	1.0994401	1.0851892	2.3801441	3.286906	2.3655326	2.3083661
1	0	1	0	1	16	1	0	0	0	1	0	1	0	6	3.9243467	.1365073	0	.1031213	0	0	0	0	0	0	0	0	0	0	.76037139	3.0024843	2.96	13.049999	26.759937	10.64971	10.057977	6.1103964	22.351696	.46679482	10.543926	23.36087	21.992579	13.559304	11.135146	1.0994401	1.0851892	2.5687881	3.286906	2.3655326	2.3083661
1	0	1	1	1	9	1	1	1	1	2	0	1	0	7	5.9567437	.01798887	0	0	0	.021172512	0	.12025365	.091419697	0	0	0	0	.023631422	.72553384	3.0024843	2.96	10.806461	26.759937	10.64971	10.057977	6.1103964	22.351696	.46679482	10.543926	23.36087	21.992579	13.559304	8.7950191	1.0994401	1.0851892	2.3801441	3.286906	2.3655326	2.3083661
1	0	1	0	1	10	2	1	0	0	2	0	2	0	6	5.3171391	.058979392	0	0	.024582924	.035132483	0	0	.10593719	0	0	0	0	.024337586	.75103039	3.0024843	2.96	10.806461	26.759937	10.64971	10.057977	6.1103964	22.351696	.46679482	10.543926	23.36087	21.992579	13.559304	9.8671074	1.0994401	1.0851892	2.3801441	3.286906	2.3655326	2.3083661
1	1	1	0	1	16	2	0	0	0	1	0	2	0	7	3.5533462	.23160607	0	0	0	0	0	0	.3661609	0	0	0	0	0	.40223303	3.0024843	2.96	10.806461	26.759937	10.64971	10.057977	6.1103964	25.58	.46679482	10.543926	23.36087	21.992579	13.559304	11.135146	1.0994401	1.0851892	2.3801441	3.286906	2.3655326	2.3083661
1	0	1	0	1	12	1	0	0	0	2	0	1	1	6	4.4255648	0	0	0	0	0	0	0	0	0	0	0	0	0	1	3.0024843	2.96	10.806461	26.759937	10.64971	10.057977	6.1103964	22.351696	.46679482	10.543926	23.36087	21.992579	13.559304	13.411861	1.0994401	1.0851892	2.3801441	3.286906	2.3655326	2.3083661
1	1	1	0	1	5	0	0	0	0	2	0	2	0	6	5.4949117	0	0	0	0	0	0	.048141304	0	0	0	0	0	0	.9518587	3.0024843	2.96	10.806461	26.759937	10.64971	10.057977	6.1103964	22.351696	.46679482	10.543926	23.36087	21.992579	13.559304	8.0530128	1.0994401	1.0851892	2.3801441	3.286906	2.3655326	2.3083661
1	1	1	0	1	12	1	1	0	0	1	0	2	1	8	3.693867	0	0	0	0	0	0	0	0	0	0	0	0	0	1	3.0024843	2.96	10.806461	26.759937	10.64971	10.057977	6.1103964	22.351696	.46679482	10.543926	23.36087	21.992579	13.559304	12.531816	1.0994401	1.0851892	2.3801441	3.286906	2.3655326	2.3083661
1	1	1	0	1	16	1	1	0	0	2	0	2	0	8	4.8032832	0	0	0	0	.017882043	0	0	0	0	0	0	0	0	.98211795	3.0024843	2.96	10.806461	26.759937	10.64971	10.057977	6.1103964	22.351696	.46679482	10.543926	23.36087	21.992579	13.559304	6.6884899	1.0994401	1.0851892	2.3801441	3.286906	2.3655326	2.3083661
1	1	1	0	1	12	1	1	0	0	2	0	1	1	6	5.2912426	0	0	0	0	0	0	.078805581	0	0	.080114812	0	0	0	.84107959	3.0024843	2.96	10.806461	26.759937	10.64971	10.057977	6.1103964	22.351696	.46679482	10.543926	23.36087	21.992579	13.559304	19.684927	1.0994401	1.0851892	2.3801441	3.286906	2.3655326	2.3083661
1	0	1	0	1	5	0	0	0	0	0	1	2	1	9	4.5008092	0	0	0	0	0	0	0	.11066711	0	0	0	0	0	.88933289	3.0024843	2.96	10.806461	26.759937	10.64971	10.057977	6.1103964	9.9700003	.46679482	10.543926	23.36087	21.992579	13.559304	11.135146	1.0994401	1.0851892	2.3801441	3.286906	2.3655326	2.3083661
1	0	1	0	1	16	1	0	0	0	1	0	2	1	6	1.7101878	0	0	0	0	0	0	0	0	0	0	0	0	0	1	3.0024843	2.96	10.806461	26.759937	10.64971	10.057977	6.1103964	22.351696	.46679482	10.543926	23.36087	21.992579	13.559304	2.9333086	1.0994401	1.0851892	2.3801441	3.286906	2.3655326	2.3083661
1	0	1	1	1	0	0	0	0	0	0	1	2	0	4	3.3228755	0	0	0	0	0	0	.086878151	.22025955	0	0	0	0	0	.69286227	3.0024843	2.96	10.806461	26.759937	10.64971	10.057977	6.1103964	22.351696	.46679482	10.543926	23.36087	21.992579	13.559304	3.2719145	1.0994401	1.0851892	2.3801441	3.286906	2.3655326	2.3083661
1	1	1	0	1	12	0	0	0	0	2	0	3	0	5	.85866159	0	0	0	0	0	0	0	0	0	0	0	0	0	1	3.0024843	2.96	10.806461	26.759937	10.64971	10.057977	6.1103964	22.351696	.46679482	10.543926	23.36087	21.992579	13.559304	11.799999	1.0994401	1.0851892	2.3801441	3.286906	2.3655326	2.3083661
1	0	1	0	1	3	0	0	0	1	4	0	2	1	5	3.4750671	0	0	0	0	0	0	0	0	0	0	0	.093808047	0	.90619195	3.0024843	2.96	10.806461	26.759937	10.64971	10.057977	6.1103964	22.351696	.46679482	10.543926	23.36087	21.992579	13.559304	12.65607	1.0994401	1.0851892	2.3801441	3.286906	2.3655326	2.3083661
1	1	1	0	1	3		1	1	1	1	2	2	0	8	4.5272088	.11016216	0	0	0	0	0	0	0	0	0	0	0	0	.8898378	5.0949998	2.96	10.806461	26.759937	10.64971	10.057977	6.1103964	22.351696	.46679482	10.543926	23.36087	21.992579	13.559304	11.135146	1.6282597	1.0851892	2.3801441	3.286906	2.3655326	2.3083661
1	1	1	0	1	9	0	0	0	0	3	1	2	0	6	4.3686881	0	0	0	.021662021	0	0	0	0	0	0	0	0	.14352672	.83481127	3.0024843	2.96	10.806461	26.759937	10.64971	10.057977	6.1103964	22.351696	.46679482	10.543926	23.36087	21.992579	13.559304	9.496623	1.0994401	1.0851892	2.3801441	3.286906	2.3655326	2.3083661
1	0	1	0	1	8	0	0	1	0	1	0	1	1	5	4.4617615	0	0	0	0	0	0	0	0	0	0	0	0	0	1	3.0024843	2.96	10.806461	26.759937	10.64971	10.057977	6.1103964	22.351696	.46679482	10.543926	23.36087	21.992579	13.559304	6.7293205	1.0994401	1.0851892	2.3801441	3.286906	2.3655326	2.3083661
1	0	1	0	1	9	0	0	0	0	1	0	2	0	5	3.7278597	0	0	0	0	0	0	0	0	0	0	.15316181	0	.17600384	.6708343	3.0024843	2.96	10.806461	26.759937	10.64971	10.057977	6.1103964	22.351696	.46679482	10.543926	23.36087	21.992579	13.559304	9.9985352	1.0994401	1.0851892	2.3801441	3.286906	2.3655326	2.3083661
1	0	1	0	1	5	0	0	1	0	1	0	1	1	4	3.6866269	.41092458	0	.06865447	0	0	0	.12954147	0	0	0	0	0	.13380106	.25707844	3.0024843	2.96	10.806461	26.759937	10.64971	10.057977	6.1103964	22.351696	.46679482	10.543926	23.36087	21.992579	13.559304	8.9596949	1.0994401	1.0851892	2.3801441	3.286906	2.3655326	2.3083661
1	0	1	0	1	6		0	0	1	2	0	1	1	6	2.0386195	0	0	0	0	0	0	0	0	0	0	.46875	0	0	.53125	3.0024843	2.96	10.806461	26.759937	10.64971	10.057977	6.1103964	22.351696	.46679482	10.543926	23.36087	21.992579	13.559304	7.5695734	1.0994401	1.0851892	2.3801441	3.286906	2.3655326	2.3083661
1	1	1	0	1	12	1	1	0	1	1	0	1	1	6	2.5006161	0	0	0	0	0	0	0	0	0	0	0	0	0	1	3.0024843	2.96	10.806461	26.759937	10.64971	10.057977	6.1103964	22.351696	.46679482	10.543926	23.36087	21.992579	13.559304	17.396736	1.0994401	1.0851892	2.3801441	3.286906	2.3655326	2.3083661
1	0	1	0	1	12	1	0	0	1	2	0	2	1	5	3.3870986	0	0	0	0	0	0	.38640976	0	0	0	.46923599	0	0	.1443543	3.0024843	2.96	10.806461	26.759937	10.64971	10.057977	6.1103964	22.351696	.46679482	10.543926	47.33786	21.992579	13.559304	11.135146	1.0994401	1.0851892	2.3801441	3.286906	2.3655326	2.3083661
1	0	1	0	1	9	0	1	0	0	2	0	2	0	5	3.3442743	0	0	0	0	0	0	.26323217	0	.3592096	0	0	0	.20359915	.17395906	3.0024843	2.96	10.806461	26.759937	10.64971	10.057977	1.865	22.351696	.46679482	10.543926	23.36087	21.992579	13.559304	11.135146	1.0994401	1.0851892	2.3801441	3.286906	2.3655326	2.3083661
1	0	1	0	1	16	0	0	1	0	1	0	2	1	5	4.1953959	0	0	0	0	.13784273	0	0	0	0	0	.066435672	0	.15305816	.64266348	3.0024843	2.96	10.806461	26.759937	10.64971	10.057977	6.1103964	22.351696	.46679482	10.543926	23.36087	21.992579	13.559304	13.934044	1.0994401	1.0851892	2.3801441	3.286906	2.3655326	2.3083661
1	1	1	1	1	12	0	0	0	1	5	0	2	0	6	5.089323	0	0	0	0	0	0	0	.059958097	0	0	0	0	0	.9400419	3.0024843	2.96	10.806461	26.759937	10.64971	10.057977	6.1103964	22.351696	.46679482	10.543926	23.36087	21.992579	13.559304	7.644371	1.0994401	1.0851892	2.3801441	3.286906	2.3655326	2.3083661
1	0	1	0	1	9	0	0	0	0	3	0	2	1	6	4.8433995	0	0	0	0	.032230102	0	0	0	0	0	0	0	.057368007	.91040188	3.0024843	2.96	10.806461	26.759937	10.64971	10.057977	6.1103964	22.351696	.46679482	10.543926	23.36087	21.992579	13.559304	16.517076	1.0994401	1.0851892	2.3801441	3.286906	2.3655326	2.3083661
1	0	1	0	1	5	1	1	1	0	2	0	2	0	5	4.4632611	.07018555	0	0	0	0	0	.2565403	0	0	.34885332	0	0	.045637894	.27878299	3.0450001	2.96	10.806461	26.759937	10.64971	10.057977	6.1103964	22.351696	.46679482	10.543926	23.36087	21.992579	13.559304	11.135146	1.113501	1.0851892	2.3801441	3.286906	2.3655326	2.3083661
1	1	1	0	1	8	0	0	0	0	3	0	1	0	5	4.9652891	.02790373	0	0	0	.045343563	0	.069550045	.16295779	0	0	0	0	0	.69424486	3.0024843	2.96	10.806461	26.759937	10.64971	10.057977	6.1103964	22.351696	.46679482	10.543926	23.36087	21.992579	13.559304	4.9502869	1.0994401	1.0851892	2.3801441	3.286906	2.3655326	2.3083661
1	0	1	0	1	10	0	0	0	0	1	0	2	0	3	4.1973524	.075477377	0	0	0	0	0	0	0	0	0	0	.14253496	0	.78198773	3.0024843	2.96	10.806461	26.759937	10.64971	10.057977	6.1103964	22.351696	.46679482	10.543926	23.36087	21.992579	13.559304	7.6607199	1.0994401	1.0851892	2.3801441	3.286906	2.3655326	2.3083661
1	0	1	0	1	12	0	1	1	0	2	0	2	1	6	4.4882994	.14117117	0	0	0	0	0	0	0	0	0	0	0	0	.85882884	3.0024843	2.96	10.806461	26.759937	10.64971	10.057977	6.1103964	22.351696	.46679482	10.543926	23.36087	21.992579	13.559304	12.500443	1.0994401	1.0851892	2.3801441	3.286906	2.3655326	2.3083661
1	0	1	0	1	9	0	1	0	0	3	0	1	0	5	3.9132223	0	0	0	0	0	0	.11705953	0	0	0	0	0	.054135036	.82880545	3.0024843	2.96	10.806461	26.759937	10.64971	10.057977	6.1103964	22.351696	.46679482	10.543926	23.36087	21.992579	13.559304	8.4437265	1.0994401	1.0851892	2.3801441	3.286906	2.3655326	2.3083661
1	0	1	0	1	12	0	0	1	0	2	0	2	1	3	2.9942312	0	0	0	0	0	0	0	0	0	0	0	0	0	1	3.0024843	2.96	10.806461	26.759937	10.64971	10.057977	6.1103964	22.351696	.46679482	10.543926	23.36087	21.992579	13.559304	7.8790207	1.0994401	1.0851892	2.3801441	3.286906	2.3655326	2.3083661
1	1	1	0	1	3	0	0	0	1	0	1	1	1	4	4.3098593	0	0	0	0	0	0	0	.21322048	0	0	0	0	0	.78677952	3.0024843	2.96	10.806461	26.759937	10.64971	10.057977	6.1103964	15.87	.46679482	10.543926	23.36087	21.992579	13.559304	11.135146	1.0994401	1.0851892	2.3801441	3.286906	2.3655326	2.3083661
1	1	1	1	1	9	1	0	0	0	2	0	2	1	7	4.7635403	0	0	0	0	0	0	0	0	0	0	0	0	0	1	3.0024843	2.96	10.806461	26.759937	10.64971	10.057977	6.1103964	22.351696	.46679482	10.543926	23.36087	21.992579	13.559304	20.203999	1.0994401	1.0851892	2.3801441	3.286906	2.3655326	2.3083661
1	0	1	0	1	0	0	0	0	1	1	1	2	0	5	3.9251366	0	0	0	0	0	0	0	0	0	0	0	0	0	1	3.0024843	2.96	10.806461	26.759937	10.64971	10.057977	6.1103964	22.351696	.46679482	10.543926	23.36087	21.992579	13.559304	8.8766537	1.0994401	1.0851892	2.3801441	3.286906	2.3655326	2.3083661
1	0	1	0	1	12	0	0	0	0	4	0	1	0	7	5.6009741	0	0	0	0	0	0	.09992981	0	0	0	.0063910745	0	.016698068	.87698102	3.0024843	2.96	10.806461	26.759937	10.64971	10.057977	6.1103964	22.351696	.46679482	10.543926	23.36087	21.992579	13.559304	11.274109	1.0994401	1.0851892	2.3801441	3.286906	2.3655326	2.3083661
1	0	1	0	1	9	1	0	0	0	1	2	2	0	5	4.8181825	0	0	0	0	0	0	.024163568	0	0	0	0	0	0	.97583646	3.0024843	2.96	10.806461	26.759937	10.64971	10.057977	6.1103964	22.351696	.46679482	10.543926	23.36087	21.992579	13.559304	13.688433	1.0994401	1.0851892	2.3801441	3.286906	2.3655326	2.3083661
1	0	1	0	1	3	0	1	0	0	2	0	2	0	6	4.0761805	.2718941	0	0	0	0	0	0	0	0	0	0	0	.20383571	.52427018	3.0024843	2.96	10.806461	26.759937	10.64971	10.057977	6.1103964	22.351696	.46679482	10.543926	23.36087	21.992579	13.559304	2.2068286	1.0994401	1.0851892	2.3801441	3.286906	2.3655326	2.3083661
1	0	1	0	1	12	0	1	1	0	2	0	2	0	5	4.5744019	0	0	0	0	0	0	0	0	0	0	0	0	0	1	3.0024843	2.96	10.806461	26.759937	10.64971	10.057977	6.1103964	22.351696	.46679482	10.543926	23.36087	21.992579	13.559304	5.8120575	1.0994401	1.0851892	2.3801441	3.286906	2.3655326	2.3083661
1	0	1	0	1	3	0	0	0	0	2	1	2	1	5	4.3184209	0	0	0	0	0	0	0	0	0	0	0	0	0	1	3.0024843	2.96	10.806461	26.759937	10.64971	10.057977	6.1103964	22.351696	.46679482	10.543926	23.36087	21.992579	13.559304	14.052849	1.0994401	1.0851892	2.3801441	3.286906	2.3655326	2.3083661
1	0	1	0	1	3	0	0	2	0	2	0	2	0	5	3.7986302	.15860215	0	0	0	0	0	0	0	0	0	0	0	0	.84139782	3.0024843	2.96	10.806461	26.759937	10.64971	10.057977	6.1103964	22.351696	.46679482	10.543926	23.36087	21.992579	13.559304	3.780714	1.0994401	1.0851892	2.3801441	3.286906	2.3655326	2.3083661
1	0	1	0	1	12	0	0	0	1	2	0	1	0	6	3.2954664	0	0	0	0	0	0	0	0	0	0	0	0	.28269729	.71730268	3.0024843	2.96	10.806461	26.759937	10.64971	10.057977	6.1103964	22.351696	.46679482	10.543926	23.36087	21.992579	13.200692	11.135146	1.0994401	1.0851892	2.3801441	3.286906	2.3655326	2.3083661
1	0	1	1	1	6	0	0	0	0	2	0	2	1	6	4.9964685	0	0	0	0	0	0	0	0	0	0	0	0	0	1	3.0024843	2.96	10.806461	26.759937	10.64971	10.057977	6.1103964	22.351696	.46679482	10.543926	23.36087	21.992579	13.559304	7.0903311	1.0994401	1.0851892	2.3801441	3.286906	2.3655326	2.3083661
1	0	1	0	1	3	1	0	0	0	1	0	2	1	5	4.132443	0	0	0	0	0	0	0	0	0	0	0	0	0	1	3.0024843	2.96	10.806461	26.759937	10.64971	10.057977	6.1103964	22.351696	.46679482	10.543926	23.36087	21.992579	13.559304	7.214107	1.0994401	1.0851892	2.3801441	3.286906	2.3655326	2.3083661
1	0	1	0	1	8	1	0	0	0	2	0	2	0	5	4.7263255	0	0	0	0	0	0	0	0	0	0	0	0	0	1	3.0024843	2.96	10.806461	26.759937	10.64971	10.057977	6.1103964	22.351696	.46679482	10.543926	23.36087	21.992579	13.559304	6.8290687	1.0994401	1.0851892	2.3801441	3.286906	2.3655326	2.3083661
1	0	1	0	1	5	0	1	0	1	1	0	2	1	5	3.3481481	0	0	0	0	0	0	.14200351	0	0	0	0	0	0	.85799646	3.0024843	2.96	10.806461	26.759937	10.64971	10.057977	6.1103964	22.351696	.46679482	10.543926	23.36087	21.992579	13.559304	8.16115	1.0994401	1.0851892	2.3801441	3.286906	2.3655326	2.3083661
1	0	1	0	1	3	0	0	0	0	3	0	2	0	6	2.9559515	0	0	0	0	0	0	0	0	0	0	0	0	0	1	3.0024843	2.96	10.806461	26.759937	10.64971	10.057977	6.1103964	22.351696	.46679482	10.543926	23.36087	21.992579	13.559304	8.1613588	1.0994401	1.0851892	2.3801441	3.286906	2.3655326	2.3083661
1	0	1	0	1	2	0	0	0	0	0	1	2	0	4	3.7752864	0	0	0	0	0	0	0	0	0	0	0	0	0	1	3.0024843	2.96	10.806461	26.759937	10.64971	10.057977	6.1103964	22.351696	.46679482	10.543926	23.36087	21.992579	13.559304	10.070991	1.0994401	1.0851892	2.3801441	3.286906	2.3655326	2.3083661
1	1	1	0	1	12		0	1	1	3	0	2	1	5	1.9558605	0	0	0	0	0	0	0	0	0	0	0	0	0	1	3.0024843	2.96	10.806461	26.759937	10.64971	10.057977	6.1103964	22.351696	.46679482	10.543926	23.36087	21.992579	13.559304	2.5196009	1.0994401	1.0851892	2.3801441	3.286906	2.3655326	2.3083661
1	0	1	0	1	14	1	0	1	1	2	0	2	1	8	1.5993875	0	0	0	0	0	0	0	0	0	0	0	0	.68888891	.31111112	3.0024843	2.96	10.806461	26.759937	10.64971	10.057977	6.1103964	22.351696	.46679482	10.543926	23.36087	21.992579	11.035599	11.135146	1.0994401	1.0851892	2.3801441	3.286906	2.3655326	2.3083661
1	0	1	0	1	5	0	0	0	0	2	0	2	1	5	4.6951022	0	0	0	0	0	0	.021478841	0	0	0	0	0	.017000275	.96152091	3.0024843	2.96	10.806461	26.759937	10.64971	10.057977	6.1103964	22.351696	.46679482	10.543926	23.36087	21.992579	13.559304	10.958533	1.0994401	1.0851892	2.3801441	3.286906	2.3655326	2.3083661
1	1	1	0	1	1	2	0	0	0	1	1	1	0	10	4.4125557	0	0	0	0	0	0	0	0	0	0	0	0	0	1	3.0024843	2.96	10.806461	26.759937	10.64971	10.057977	6.1103964	22.351696	.46679482	10.543926	23.36087	21.992579	13.559304	11.207945	1.0994401	1.0851892	2.3801441	3.286906	2.3655326	2.3083661
1	0	1	0	1	10	0	1	0	0	2	0	2	0	7	4.3294168	0	0	0	.027272725	0	0	0	0	0	0	0	0	0	.9727273	3.0024843	2.96	10.806461	26.759937	10.64971	10.057977	6.1103964	22.351696	.46679482	10.543926	23.36087	21.992579	13.559304	13.76937	1.0994401	1.0851892	2.3801441	3.286906	2.3655326	2.3083661
1	0	1	0	1	12		0	3	0	2	0	2	1	6	4.7458882	0	0	0	0	0	0	0	0	0	0	0	.43671271	.052645296	.51064199	3.0024843	2.96	10.806461	26.759937	10.64971	10.057977	6.1103964	22.351696	.46679482	10.543926	23.36087	21.992579	13.559304	6.9305601	1.0994401	1.0851892	2.3801441	3.286906	2.3655326	2.3083661
1	1	1	0	1	12	0	0	0	0	1	0	1	1	5	4.1359663	0	0	0	0	.048601121	0	0	0	0	0	0	0	.082334138	.86906475	3.0024843	2.96	10.806461	26.759937	10.64971	10.057977	6.1103964	22.351696	.46679482	10.543926	23.36087	21.992579	13.559304	14.678162	1.0994401	1.0851892	2.3801441	3.286906	2.3655326	2.3083661
1	1	1	1	1	5	1	0	0	1	2	0	1	0	7	4.2456341	0	0	0	0	0	0	0	0	0	0	0	0	0	1	3.0024843	2.96	10.806461	26.759937	10.64971	10.057977	6.1103964	22.351696	.46679482	10.543926	23.36087	21.992579	13.559304	2.8619876	1.0994401	1.0851892	2.3801441	3.286906	2.3655326	2.3083661
1	0	1	1	1	5	0	0	0	1	2	0	1	1	6	5.0620251	0	0	0	0	0	0	0	.16078778	0	0	0	0	0	.83921224	3.0024843	2.96	10.806461	26.759937	10.64971	10.057977	6.1103964	22.351696	.46679482	10.543926	23.36087	21.992579	13.559304	7.2372165	1.0994401	1.0851892	2.3801441	3.286906	2.3655326	2.3083661
1	0	1	1	1	9	0	0	2	0	2	0	1	1	4	5.0871644	0	0	0	0	0	0	0	0	0	0	0	0	0	1	3.0024843	2.96	10.806461	26.759937	10.64971	10.057977	6.1103964	22.351696	.46679482	10.543926	23.36087	21.992579	13.559304	6.469017	1.0994401	1.0851892	2.3801441	3.286906	2.3655326	2.3083661
1	1	1	1	1	4	0	0	1	0	2	1	2	0	6	4.9645915	0	0	0	0	0	0	0	0	0	0	0	0	0	1	3.0024843	2.96	10.806461	26.759937	10.64971	10.057977	6.1103964	22.351696	.46679482	10.543926	23.36087	21.992579	13.559304	5.8019724	1.0994401	1.0851892	2.3801441	3.286906	2.3655326	2.3083661
1	1	1	1	1	12	0	1	0	1	2	0	2	1	7	2.0668628	0	0	0	0	0	0	0	0	0	0	.47848102	0	0	.52151901	3.0024843	2.96	10.806461	26.759937	10.64971	10.057977	6.1103964	22.351696	.46679482	10.543926	8.5327311	21.992579	13.559304	11.135146	1.0994401	1.0851892	2.3801441	3.286906	2.3655326	2.3083661
1	1	1	0	1	9	0	1	1	0	2	0	2	0	6	4.9262385	0	0	.065356158	0	.051646598	0	0	.070506312	0	0	0	0	0	.81249094	3.0024843	2.96	6.9790859	26.759937	10.64971	10.057977	6.1103964	22.351696	.46679482	10.543926	23.36087	21.992579	13.559304	11.135146	1.0994401	1.0851892	1.9429179	3.286906	2.3655326	2.3083661
1	0	1	0	1	5	0	0	1	1	2	0	2	0	3	6.0324864	0	0	0	0	.05974805	0	.049670067	.051085785	0	0	.0091421716	.020611878	.064163163	.74557889	3.0024843	2.96	10.806461	26.759937	10.64971	10.057977	6.1103964	22.351696	.46679482	10.543926	23.36087	21.992579	13.559304	6.4789057	1.0994401	1.0851892	2.3801441	3.286906	2.3655326	2.3083661
1	1	1	1	1	3	0	0	0	2	2	0	1	0	6	2.9295926	0	0	0	0	0	0	0	0	0	0	0	0	0	1	3.0024843	2.96	10.806461	26.759937	10.64971	10.057977	6.1103964	22.351696	.46679482	10.543926	23.36087	21.992579	13.559304	3.4698977	1.0994401	1.0851892	2.3801441	3.286906	2.3655326	2.3083661
1	0	1	1	1	4	0	1	1	0	2	0	2	0	5	4.7814736	0	0	0	0	.12265258	0	0	.20347081	0	0	.016431926	0	0	.65744466	3.0024843	2.96	10.806461	26.759937	10.64971	10.057977	6.1103964	22.351696	.46679482	10.543926	23.36087	21.992579	13.559304	11.216831	1.0994401	1.0851892	2.3801441	3.286906	2.3655326	2.3083661
1	1	1	1	1	5	0	0	0	0	1	2	3	1	8	4.4486332	0	0	0	0	0	0	0	0	0	0	.0087709036	0	0	.99122912	3.0024843	2.96	10.806461	26.759937	10.64971	10.057977	6.1103964	22.351696	.46679482	10.543926	23.36087	21.992579	13.559304	13.607363	1.0994401	1.0851892	2.3801441	3.286906	2.3655326	2.3083661
1	0	1	0	1	12	1	0	0	0	3	0	2	0	10	4.2101998	0	0	0	0	0	0	.081044972	0	0	0	0	0	0	.91895497	3.0024843	2.96	10.806461	26.759937	10.64971	10.057977	6.1103964	22.351696	.46679482	10.543926	23.36087	21.992579	13.559304	12.228768	1.0994401	1.0851892	2.3801441	3.286906	2.3655326	2.3083661
1	0	1	1	1	6	0	0	0	0	3	1	1	0	10	3.8893683	0	0	0	0	0	0	0	0	0	0	0	0	0	1	3.0024843	2.96	10.806461	26.759937	10.64971	10.057977	6.1103964	22.351696	.46679482	10.543926	23.36087	21.992579	13.559304	12.391538	1.0994401	1.0851892	2.3801441	3.286906	2.3655326	2.3083661
1	0	1	0	1	4	0	0	0	0	0	1	2	0	4	4.6169009	0	0	0	0	0	0	0	.039533503	0	0	0	0	0	.9604665	3.0024843	2.96	10.806461	26.759937	10.64971	10.057977	6.1103964	22.351696	.46679482	10.543926	23.36087	21.992579	13.559304	7.7987494	1.0994401	1.0851892	2.3801441	3.286906	2.3655326	2.3083661
1	1	1	1	1	11	1	0	0	0	1	0	1	1	5	2.912894	0	0	0	0	0	0	0	.26561651	0	0	0	0	0	.73438346	3.0024843	2.96	10.806461	26.759937	10.64971	10.057977	6.1103964	4.8899999	.46679482	10.543926	23.36087	21.992579	13.559304	11.135146	1.0994401	1.0851892	2.3801441	3.286906	2.3655326	2.3083661
1	0	1	1	1	8	0	0	0	1	1	1	1	0	7	5.8052554	0	0	0	0	0	0	0	.065202981	0	0	0	0	.061468497	.87332851	3.0024843	2.96	10.806461	26.759937	10.64971	10.057977	6.1103964	22.351696	.46679482	10.543926	23.36087	21.992579	13.559304	13.978823	1.0994401	1.0851892	2.3801441	3.286906	2.3655326	2.3083661
1	0	1	0	1	8	0	1	1	0	2	0	1	0	4	5.7312679	0	0	.069431826	0	.022408871	0	0	.031878322	0	.080263324	.020171227	0	.024419509	.75142688	3.0024843	2.96	10.806461	26.759937	10.64971	10.057977	6.1103964	22.351696	.46679482	10.543926	23.36087	21.992579	13.559304	14.341101	1.0994401	1.0851892	2.3801441	3.286906	2.3655326	2.3083661
1	0	1	1	1	0	0	0	1	0	2	1	1	1	5	4.1891999	.09231469	0	0	0	0	.1074731	0	0	.081552222	0	0	.21024707	.11762923	.3907837	3.0024843	2.96	10.806461	26.759937	10.64971	10.057977	6.1103964	22.351696	.46679482	10.543926	23.36087	20.218658	13.559304	11.135146	1.0994401	1.0851892	2.3801441	3.286906	2.3655326	2.3083661
1	0	1	0	1	12	0	1	0	0	2	0	2	0	5	6.0351944	0	0	0	0	.018928878	0	0	.067842446	0	0	.0433378	0	0	.86989087	3.0024843	2.96	10.806461	26.759937	10.64971	10.057977	6.1103964	22.351696	.46679482	10.543926	23.36087	21.992579	13.559304	8.6826773	1.0994401	1.0851892	2.3801441	3.286906	2.3655326	2.3083661
1	0	1	1	1	6	0	0	0	0	1	1	2	0	4	4.2635245	0	0	0	0	0	0	0	0	0	0	0	0	0	1	3.0024843	2.96	10.806461	26.759937	10.64971	10.057977	6.1103964	22.351696	.46679482	10.543926	23.36087	21.992579	13.559304	8.6754665	1.0994401	1.0851892	2.3801441	3.286906	2.3655326	2.3083661
1	1	1	1	1	11	0	0	0	1	2	1	2	0	8	2.7093828	0	0	0	0	0	0	0	0	0	0	0	0	0	1	3.0024843	2.96	10.806461	26.759937	10.64971	10.057977	6.1103964	22.351696	.46679482	10.543926	23.36087	21.992579	13.559304	2.778708	1.0994401	1.0851892	2.3801441	3.286906	2.3655326	2.3083661
1	0	1	1	1	16	0	1	1	0	2	0	1	0	7	6.5260701	0	0	0	0	.086215235	0	.046081062	.0073823445	0	0	.063247941	0	.076709002	.72036445	3.0024843	2.96	10.806461	26.759937	10.64971	10.057977	6.1103964	22.351696	.46679482	10.543926	23.36087	21.992579	23.314837	11.135146	1.0994401	1.0851892	2.3801441	3.286906	2.3655326	2.3083661
1	0	1	1	1	16	1	0	0	1	4	0	2	1	8	5.791213	.018325647	0	.021776976	0	.011881128	0	.080266334	0	0	0	.023304114	0	.010292904	.83415294	3.0024843	2.96	10.806461	26.759937	10.64971	10.057977	6.1103964	22.351696	.46679482	10.543926	23.36087	21.992579	13.559304	12.691397	1.0994401	1.0851892	2.3801441	3.286906	2.3655326	2.3083661
1	1	1	0	1	16	1	1	0	0	2	0	1	0	7	2.7536607	0	0	0	0	0	0	.36114651	0	0	0	0	0	0	.63885349	3.0024843	2.96	10.806461	26.759937	10.64971	10.057977	2.5301206	22.351696	.46679482	10.543926	23.36087	21.992579	13.559304	11.135146	1.0994401	1.0851892	2.3801441	3.286906	2.3655326	2.3083661
1	0	1	0	1	12	0	1	0	0	2	0	2	1	6	4.9545588	0	0	0	0	0	0	.028134253	0	0	0	0	.021224085	.30997035	.64067125	3.0024843	2.96	10.806461	26.759937	10.64971	10.057977	6.1103964	22.351696	.46679482	10.543926	23.36087	21.992579	13.559304	11.157282	1.0994401	1.0851892	2.3801441	3.286906	2.3655326	2.3083661
1	0	1	0	1	16	0	2	0	0	2	1	2	1	5	4.5672607	.16680515	0	0	0	0	0	.025654342	.24179478	0	0	0	0	.051620271	.51412547	3.0024843	2.96	10.806461	26.759937	10.64971	10.057977	6.1103964	22.351696	.46679482	10.543926	23.36087	21.992579	11.044444	11.135146	1.0994401	1.0851892	2.3801441	3.286906	2.3655326	2.3083661
1	1	1	0	1	12	0	1	0	0	1	1	1	1	7	2.2038691	0	0	0	0	0	0	0	0	0	0	0	0	0	1	3.0024843	2.96	10.806461	26.759937	10.64971	10.057977	6.1103964	22.351696	.46679482	10.543926	23.36087	21.992579	13.559304	2.51	1.0994401	1.0851892	2.3801441	3.286906	2.3655326	2.3083661
1	0	1	0	1	12	0	0	0	0	1	1	1	1	3	5.3564448	0	0	0	0	0	0	.026230127	.18125205	0	0	0	0	0	.79251784	3.0024843	2.96	10.806461	26.759937	10.64971	10.057977	6.1103964	22.351696	.46679482	10.543926	23.36087	21.992579	13.559304	14.404734	1.0994401	1.0851892	2.3801441	3.286906	2.3655326	2.3083661
1	0	1	1	1	12	2	0	1	0	2	1	2	0	8	5.3556423	0	0	0	0	0	0	.032152973	.046931066	0	.05944287	0	0	0	.86147308	3.0024843	2.96	10.806461	26.759937	10.64971	10.057977	6.1103964	22.351696	.46679482	10.543926	23.36087	21.992579	13.559304	17.371189	1.0994401	1.0851892	2.3801441	3.286906	2.3655326	2.3083661
1	0	1	0	1	5	0	0	0	0	2	1	1	1	8	5.2977171	0	0	0	0	.050580345	0	0	0	0	0	.56253749	.032169301	.03321993	.32149291	3.0024843	2.96	10.806461	26.759937	10.64971	10.057977	6.1103964	22.351696	.46679482	10.543926	23.36087	21.992579	13.559304	20.986391	1.0994401	1.0851892	2.3801441	3.286906	2.3655326	2.3083661
1	0	1	0	1	5	0	1	0	0	2	0	1	0	6	3.0363944	0	0	0	0	0	0	0	0	0	0	0	0	0	1	3.0024843	2.96	10.806461	26.759937	10.64971	10.057977	6.1103964	22.351696	.46679482	10.543926	23.36087	21.992579	13.559304	8.1622257	1.0994401	1.0851892	2.3801441	3.286906	2.3655326	2.3083661
1	0	1	0	1	5	0	0	1	0	2	0	2	0	5	3.6173835	.21482278	0	0	0	0	0	0	0	0	0	0	0	0	.78517729	3.0024843	2.96	10.806461	26.759937	10.64971	10.057977	6.1103964	22.351696	.46679482	10.543926	23.36087	21.992579	13.559304	14.565693	1.0994401	1.0851892	2.3801441	3.286906	2.3655326	2.3083661
1	0	1	0	1	7	0	0	0	0	3	0	2	0	5	2.9559515	0	0	0	0	0	0	0	0	0	0	0	0	0	1	3.0024843	2.96	10.806461	26.759937	10.64971	10.057977	6.1103964	22.351696	.46679482	10.543926	23.36087	21.992579	13.559304	8.1613588	1.0994401	1.0851892	2.3801441	3.286906	2.3655326	2.3083661
1	0	1	0	1	0	0	0	0	0	1	2	2	0	7	4.2808242	0	0	0	0	0	0	0	0	0	0	0	0	0	1	3.0024843	2.96	10.806461	26.759937	10.64971	10.057977	6.1103964	22.351696	.46679482	10.543926	23.36087	21.992579	13.559304	4.9896975	1.0994401	1.0851892	2.3801441	3.286906	2.3655326	2.3083661
1	1	1	1	1	0	0	0	0	0	0	2	1	0	7	3.2484345	0	0	0	0	0	0	0	0	0	0	0	0	0	1	3.0024843	2.96	10.806461	26.759937	10.64971	10.057977	6.1103964	22.351696	.46679482	10.543926	23.36087	21.992579	13.559304	4.8822269	1.0994401	1.0851892	2.3801441	3.286906	2.3655326	2.3083661
1	1	1	0	1	5	0	1	1	1	2	0	2	0	5	3.5328102	0	0	0	.037112799	0	0	0	0	0	0	0	0	.10520163	.85768557	3.0024843	2.96	10.806461	33.421055	10.64971	10.057977	6.1103964	22.351696	.46679482	10.543926	23.36087	21.992579	13.559304	11.135146	1.0994401	1.0851892	2.3801441	3.509186	2.3655326	2.3083661
1	1	1	1	1	1	0	0	0	0	1	1	1	0	5	3.8349259	0	0	0	0	0	0	0	.21214084	0	0	0	0	0	.78785914	3.0024843	2.96	10.806461	26.759937	10.64971	10.057977	6.1103964	22.351696	.46679482	10.543926	23.36087	21.992579	13.559304	7.0910301	1.0994401	1.0851892	2.3801441	3.286906	2.3655326	2.3083661
1	0	1	1	1	1	0	0	0	0	1	2	2	1	6	6.0578609	0	0	0	0	.038740471	0	.023043092	.034178637	0	0	0	0	0	.90403783	3.0024843	2.96	10.806461	26.759937	10.64971	10.057977	6.1103964	22.351696	.46679482	10.543926	23.36087	21.992579	13.559304	8.367528	1.0994401	1.0851892	2.3801441	3.286906	2.3655326	2.3083661
1	1	1	1	1	3	0	0	0	1	2	0	2	0	7	5.2604599	0	0	0	0	0	0	0	0	0	0	0	0	.025756868	.9742431	3.0024843	2.96	10.806461	26.759937	10.64971	10.057977	6.1103964	22.351696	.46679482	10.543926	23.36087	21.992579	13.559304	9.0628233	1.0994401	1.0851892	2.3801441	3.286906	2.3655326	2.3083661
1	1	1	0	1	1	0	0	0	0	0	2	2	1	5	2.1564026	0	0	0	0	0	0	0	0	0	0	0	0	0	1	3.0024843	2.96	10.806461	26.759937	10.64971	10.057977	6.1103964	22.351696	.46679482	10.543926	23.36087	21.992579	13.559304	5.8221025	1.0994401	1.0851892	2.3801441	3.286906	2.3655326	2.3083661
1	1	1	1	1	7	0	0	0	0	1	1	2	0	6	5.5446696	0	0	0	0	.063117988	0	0	0	0	0	.024739126	0	0	.91214287	3.0024843	2.96	10.806461	26.759937	10.64971	10.057977	6.1103964	22.351696	.46679482	10.543926	23.36087	21.992579	13.559304	7.2561893	1.0994401	1.0851892	2.3801441	3.286906	2.3655326	2.3083661
1	1	1	1	1	5	1	0	0	0	1	1	2	0	6	4.6892357	0	0	0	0	0	0	0	0	0	0	.22772823	0	0	.77227175	3.0024843	2.96	10.806461	26.759937	10.64971	10.057977	6.1103964	22.351696	.46679482	10.543926	23.36087	21.992579	13.559304	8.645113	1.0994401	1.0851892	2.3801441	3.286906	2.3655326	2.3083661
1	1	1	1	1	12	0	0	1	0	3	1	1	0	7	3.40253	.19973369	0	0	0	0	0	0	0	0	0	.13315579	0	.50033289	.16677763	3.0024843	2.96	10.806461	26.759937	10.64971	10.057977	6.1103964	22.351696	.46679482	10.543926	23.36087	21.992579	16.700001	11.135146	1.0994401	1.0851892	2.3801441	3.286906	2.3655326	2.3083661
1	0	1	0	1	8	0	0	0	1	3	0	2	1	5	4.7225976	0	0	0	.052907698	0	0	0	0	0	0	.031122178	0	0	.91597015	3.0024843	2.96	10.806461	26.759937	10.64971	10.057977	6.1103964	22.351696	.46679482	10.543926	23.36087	21.992579	13.559304	6.868443	1.0994401	1.0851892	2.3801441	3.286906	2.3655326	2.3083661
1	1	1	0	1	16	2	0	2	0	2	1	2	1	6	3.7293015	0	0	0	0	.1517407	0	.17478992	0	0	0	0	0	0	.67346936	3.0024843	2.96	10.806461	26.759937	10.64971	10.057977	6.1103964	22.351696	.46679482	10.543926	23.36087	21.992579	13.559304	6.7821321	1.0994401	1.0851892	2.3801441	3.286906	2.3655326	2.3083661
1	0	1	0	1	13	0	0	0	0	2	0	1	0	5	3.6963515	0	0	0	0	0	0	0	0	0	0	0	0	0	1	3.0024843	2.96	10.806461	26.759937	10.64971	10.057977	6.1103964	22.351696	.46679482	10.543926	23.36087	21.992579	13.559304	15.320302	1.0994401	1.0851892	2.3801441	3.286906	2.3655326	2.3083661
1	0	1	0	1	13	1	0	1	1	1	0	2	1	7	4.3287578	0	0	0	0	0	0	.085036255	0	0	0	0	0	0	.91496378	3.0024843	2.96	10.806461	26.759937	10.64971	10.057977	6.1103964	22.351696	.46679482	10.543926	23.36087	21.992579	13.559304	15.354759	1.0994401	1.0851892	2.3801441	3.286906	2.3655326	2.3083661
1	0	1	0	1	16	2	1	0	0	2	0	1	0	5	4.9512391	0	0	0	.046055894	0	0	.070251159	0	0	0	0	0	.062893532	.82079947	3.0024843	2.96	10.806461	26.759937	10.64971	10.057977	24.825001	22.351696	.46679482	10.543926	23.36087	21.992579	13.559304	11.135146	1.0994401	1.0851892	2.3801441	3.286906	2.3655326	2.3083661
1	0	1	0	1	16	1	1	0	1	1	0	1	1	8	5.3136492	0	0	0	0	.043429021	0	.07385888	.072381705	0	0	0	0	.084839232	.72549117	3.0024843	2.96	10.806461	26.759937	10.64971	10.057977	6.1103964	22.351696	.46679482	10.543926	23.36087	21.992579	13.559304	6.8978391	1.0994401	1.0851892	2.3801441	3.286906	2.3655326	2.3083661
1	1	1	1	1	11	0	1	0	0	2	0	2	0	5	3.5322256	0	0	0	0	0	0	.34181285	0	0	0	0	0	0	.65818715	3.0024843	2.96	10.806461	26.759937	10.64971	10.057977	6.1103964	22.351696	.46679482	10.543926	23.36087	21.992579	13.559304	13.448178	1.0994401	1.0851892	2.3801441	3.286906	2.3655326	2.3083661
1	0	1	0	1	0	0	0	0	0	2	1	1	1	8	3.9217753	0	0	0	0	0	0	.12893644	0	0	0	0	0	.12418302	.74688059	3.0024843	2.96	10.806461	26.759937	10.64971	10.057977	6.1103964	22.351696	.46679482	10.543926	23.36087	21.992579	13.559304	4.6204181	1.0994401	1.0851892	2.3801441	3.286906	2.3655326	2.3083661
1	1	1	0	1	11	0	1	0	0	2	0	2	0	2	5.262742	0	0	0	0	.11662608	0	.088337392	.10118648	0	.0053365109	0	0	0	.68851358	3.0024843	2.96	10.806461	26.759937	10.64971	10.057977	6.1103964	22.351696	.46679482	10	23.36087	21.992579	13.559304	11.135146	1.0994401	1.0851892	2.3801441	3.286906	2.3655326	2.3083661
1	0	1	1	1	4	0	0	0	0	3	0	1	0	5	4.8982129	0	0	0	0	0	0	.034091756	0	0	0	0	0	0	.96590817	3.0024843	2.96	10.806461	26.759937	10.64971	10.057977	.76166672	22.351696	.46679482	10.543926	23.36087	21.992579	13.559304	11.135146	1.0994401	1.0851892	2.3801441	3.286906	2.3655326	2.3083661
1	0	1	0	1	5	0	1	0	2	2	0	1	0	6	2.7700856	0	0	0	0	.51566416	0	0	0	0	0	0	0	.48433587	0	3.0024843	2.96	10.806461	26.759937	8.9553852	10.057977	6.1103964	22.351696	.46679482	10.543926	23.36087	21.992579	13.559304	11.135146	1.0994401	1.0851892	2.3801441	3.286906	2.192255	2.3083661
1	1	1	1	1	4	0	1	1	0	2	0	1	0	5	3.6098363	0	0	0	0	0	0	.31818181	0	0	0	0	0	0	.68181819	3.0024843	2.96	10.806461	26.759937	10.64971	10.057977	6.1103964	22.351696	.46679482	10.543926	23.36087	21.992579	13.559304	7.8281174	1.0994401	1.0851892	2.3801441	3.286906	2.3655326	2.3083661
1	0	1	1	1	1	0	0	0	0	0	1	2	0	6	4.7116003	0	0	0	0	0	0	.041805271	.088015825	0	.078845643	0	0	.045491327	.74584198	3.0024843	2.96	10.806461	26.759937	10.64971	10.057977	6.1103964	22.351696	.46679482	10.138729	23.36087	21.992579	13.559304	11.135146	1.0994401	1.0851892	2.3801441	3.286906	2.3655326	2.3083661
1	0	1	0	1	3	0	0	0	0	2	0	1	0	7	4.3141489	0	0	0	0	0	0	.056187294	0	0	0	0	0	0	.94381273	3.0024843	2.96	10.806461	26.759937	10.64971	10.057977	6.1103964	22.351696	.46679482	10.543926	23.36087	21.992579	13.559304	10.234548	1.0994401	1.0851892	2.3801441	3.286906	2.3655326	2.3083661
1	1	1	1	1	4	0	0	0	0	0	2	2	1	6	3.2371087	0	0	0	0	0	0	.091908872	0	0	0	0	0	0	.90809113	3.0024843	2.96	10.806461	26.759937	10.64971	10.057977	6.1103964	22.351696	.46679482	10.543926	23.36087	21.992579	13.559304	9.1560879	1.0994401	1.0851892	2.3801441	3.286906	2.3655326	2.3083661
1	0	1	0	1	6	0	0	0	0	2	0	1	0	4	1.5432981	0	0	0	0	0	0	1	0	0	0	0	0	0	0	3.0024843	2.96	10.806461	26.759937	10.64971	10.057977	.93599999	22.351696	.46679482	10.543926	23.36087	21.992579	13.559304	11.135146	1.0994401	1.0851892	2.3801441	3.286906	2.3655326	2.3083661
1	0	1	0	1	6	1	1	0	1	3	2	2	0	6	4.223031	0	0	0	0	.085873395	0	.096277848	0	0	.13071513	0	0	0	.68713367	3.0024843	2.96	10.806461	26.759937	10.64971	10.057977	6.1103964	22.351696	.46679482	10.543926	23.36087	21.992579	13.559304	10.989602	1.0994401	1.0851892	2.3801441	3.286906	2.3655326	2.3083661
1	1	1	1	1	3	1	0	0	0	2	0	2	0	8	3.4867632	0	0	0	0	0	0	.23011015	0	0	0	0	0	0	.76988983	3.0024843	2.96	10.806461	26.759937	10.64971	10.057977	6.1103964	22.351696	.46679482	10.543926	23.36087	21.992579	13.559304	4.756278	1.0994401	1.0851892	2.3801441	3.286906	2.3655326	2.3083661
1	1	1	1	1	12	0	0	0	0	1	0	2	1	4	3.3477964	0	0	0	0	0	0	0	.38502112	0	0	0	0	0	.61497891	3.0024843	2.96	10.806461	26.759937	10.64971	10.057977	6.1103964	22.351696	.46679482	10.543926	23.36087	21.992579	13.559304	3.0097256	1.0994401	1.0851892	2.3801441	3.286906	2.3655326	2.3083661
1	1	1	0	1	4	0	0	1	0	2	0	2	0	4	3.1667402	0	0	0	0	0	0	.27728611	0	0	0	0	0	0	.72271389	3.0024843	2.96	10.806461	26.759937	10.64971	10.057977	6.1103964	22.351696	.46679482	10.543926	23.36087	21.992579	13.559304	10.147559	1.0994401	1.0851892	2.3801441	3.286906	2.3655326	2.3083661
1	0	1	0	1	7	0	0	2	0	2	0	1	0	5	2.7688317	0	0	0	0	0	0	.11856963	0	0	0	0	0	0	.88143033	3.0024843	2.96	10.806461	26.759937	10.64971	10.057977	.94499999	22.351696	.46679482	10.543926	23.36087	21.992579	13.559304	11.135146	1.0994401	1.0851892	2.3801441	3.286906	2.3655326	2.3083661
1	0	1	1	1	0	0	0	0	0	2	2	2	1	8	3.899343	0	0	0	0	.13105124	0	.057524811	0	0	0	.037472151	0	0	.77395177	3.0024843	2.96	10.806461	26.759937	10.64971	10.057977	6.1103964	22.351696	.46679482	10.543926	23.36087	21.992579	13.559304	4.1112652	1.0994401	1.0851892	2.3801441	3.286906	2.3655326	2.3083661
1	0	1	1	1	10	0	1	1	0	2	0	1	0	5	4.431531	0	0	0	0	0	0	.14989294	0	0	0	0	0	0	.85010707	3.0024843	2.96	10.806461	26.759937	10.64971	10.057977	2.52	22.351696	.46679482	10.543926	23.36087	21.992579	13.559304	11.135146	1.0994401	1.0851892	2.3801441	3.286906	2.3655326	2.3083661
1	1	1	1	1	5	1	0	1	0	2	0	1	0	3	5.6275492	0	0	0	0	.093567893	0	0	.16619903	0	0	0	0	.038599901	.70163321	3.0024843	2.96	10.806461	26.759937	10.64971	10.057977	6.1103964	22.351696	.46679482	10.543926	23.36087	21.992579	13.559304	5.6931267	1.0994401	1.0851892	2.3801441	3.286906	2.3655326	2.3083661
1	1	1	1	1	5	0	0	0	0	3	0	1	0	6	5.0199256	0	0	0	0	0	0	0	0	0	0	0	0	0	1	3.0024843	2.96	10.806461	26.759937	10.64971	10.057977	6.1103964	22.351696	.46679482	10.543926	23.36087	21.992579	13.559304	9.438118	1.0994401	1.0851892	2.3801441	3.286906	2.3655326	2.3083661
1	0	1	1	1	1	0	0	0	0	0	1	1	0	7	2.4815679	0	0	0	0	0	0	0	.33444816	0	0	0	0	0	.66555184	3.0024843	2.96	10.806461	26.759937	10.64971	10.057977	6.1103964	20	.46679482	10.543926	23.36087	21.992579	13.559304	11.135146	1.0994401	1.0851892	2.3801441	3.286906	2.3655326	2.3083661
1	1	1	1	1	0		0	1	1	2	2	1	0	8	4.1272955	0	0	0	0	0	0	0	0	0	0	0	0	0	1	3.0024843	2.96	10.806461	26.759937	10.64971	10.057977	6.1103964	22.351696	.46679482	10.543926	23.36087	21.992579	13.559304	10.244689	1.0994401	1.0851892	2.3801441	3.286906	2.3655326	2.3083661
1	0	1	0	1	6		0	1	0	2	0	1	1	4	3.605226	0	0	0	0	0	0	0	0	0	0	0	0	0	1	3.0024843	2.96	10.806461	26.759937	10.64971	10.057977	6.1103964	22.351696	.46679482	10.543926	23.36087	21.992579	13.559304	16.151999	1.0994401	1.0851892	2.3801441	3.286906	2.3655326	2.3083661
1	0	1	0	1	12	0	1	0	0	4	0	1	0	6	5.1171551	0	0	0	0	.043030083	0	.083662942	0	.030384755	0	0	0	.023312958	.81960922	3.0024843	2.96	10.806461	26.759937	10.64971	10.057977	6.1103964	22.351696	.46679482	10.543926	23.36087	21.992579	13.559304	9.3558884	1.0994401	1.0851892	2.3801441	3.286906	2.3655326	2.3083661
1	0	1	0	1	16	0	0	0	0	2	1	1	0	11	4.7864079	0	0	0	0	.050971888	0	0	0	0	0	0	0	0	.94902813	3.0024843	2.96	10.806461	26.759937	10.64971	10.057977	6.1103964	22.351696	.46679482	10.543926	23.36087	21.992579	13.559304	14.440353	1.0994401	1.0851892	2.3801441	3.286906	2.3655326	2.3083661
1	0	1	0	1	16	0	2	0	0	2	0	1	1	6	5.0960789	.053800952	0	0	0	0	0	.019402619	0	0	.13030972	0	0	0	.79648674	3.0024843	2.96	10.806461	26.759937	10.64971	10.057977	6.1103964	22.351696	.46679482	10.138096	23.36087	21.992579	13.559304	11.135146	1.0994401	1.0851892	2.3801441	3.286906	2.3655326	2.3083661
1	1	1	1	1	16	1	0	0	0	3	0	2	0	9	5.3092575	0	0	0	0	0	0	.081157267	.048911966	0	.067408502	.057863496	.024629079	.027843717	.69218594	3.0024843	2.96	10.806461	26.759937	10.64971	10.057977	6.1103964	19.780001	.46679482	10.543926	23.36087	21.992579	13.559304	11.135146	1.0994401	1.0851892	2.3801441	3.286906	2.3655326	2.3083661
1	0	1	0	1	16	0	0	0	1	1	0	1	1	5	4.8624444	.077083662	0	0	0	.03974022	0	.16027525	.079944335	0	0	.074996136	0	0	.56796044	3.0024843	2.96	10.806461	26.759937	10.64971	10.057977	6.1103964	22.351696	.46679482	10.543926	29.384312	21.992579	13.559304	11.135146	1.0994401	1.0851892	2.3801441	3.286906	2.3655326	2.3083661
1	1	1	0	1	14	4	0	0	0	1	1	2	1	8	4.9276161	.17363273	0	0	0	0	0	0	.25990584	0	0	0	0	0	.56646138	3.0024843	2.96	10.806461	26.759937	10.64971	10.057977	6.1103964	22.351696	.46679482	10.543926	23.36087	21.992579	13.559304	17.340895	1.0994401	1.0851892	2.3801441	3.286906	2.3655326	2.3083661
1	0	1	1	1	12	3	1	0	0	3	0	2	0	12	5.2847762	.21063302	0	0	0	0	0	0	0	0	0	.046728499	.050630987	.093609042	.59839845	3.0024843	2.96	10.806461	26.759937	10.64971	10.057977	6.1103964	22.351696	.46679482	10.543926	23.36087	21.992579	13.559304	14.680976	1.0994401	1.0851892	2.3801441	3.286906	2.3655326	2.3083661
1	0	1	1	1	0	0	0	0	0	0	1	2	0	8	5.3564448	0	0	0	0	0	0	.026230127	.18125205	0	0	0	0	0	.79251784	3.0024843	2.96	10.806461	26.759937	10.64971	10.057977	6.1103964	22.351696	.46679482	10.543926	23.36087	21.992579	13.559304	14.404734	1.0994401	1.0851892	2.3801441	3.286906	2.3655326	2.3083661
1	1	1	0	1	5	0	0	0	0	1	1	2	0	5	4.6645703	0	0	0	0	0	0	0	0	0	0	0	0	0	1	3.0024843	2.96	10.806461	26.759937	10.64971	10.057977	6.1103964	22.351696	.46679482	10.543926	23.36087	21.992579	13.559304	31.478941	1.0994401	1.0851892	2.3801441	3.286906	2.3655326	2.3083661
1	0	1	0	1	7	0	2	0	0	3	0	2	0	5	4.0241008	0	0	0	0	0	0	0	0	0	0	0	0	0	1	3.0024843	2.96	10.806461	26.759937	10.64971	10.057977	6.1103964	22.351696	.46679482	10.543926	23.36087	21.992579	13.559304	7.9605207	1.0994401	1.0851892	2.3801441	3.286906	2.3655326	2.3083661
1	0	1	0	1	0	0	0	0	0	0	1	1	1	7	4.3118725	0	0	0	0	.088495575	0	.10753553	0	0	0	.051354248	0	.094261199	.65835339	3.0024843	2.96	10.806461	26.759937	10.64971	10.057977	2.0050001	22.351696	.46679482	10.543926	23.36087	21.992579	13.559304	11.135146	1.0994401	1.0851892	2.3801441	3.286906	2.3655326	2.3083661
1	0	1	1	1	9	0	0	1	0	2	0	1	0	5	5.1302538	.028392285	0	.027919078	0	0	0	0	0	.084171288	0	0	0	.061871521	.79764581	3.0024843	2.96	10.806461	26.759937	10.64971	10.057977	6.1103964	22.351696	.46679482	10.543926	23.36087	21.992579	13.559304	19.248116	1.0994401	1.0851892	2.3801441	3.286906	2.3655326	2.3083661
1	0	1	0	1	4	0	0	0	0	1	0	2	0	6	5.1209235	.048420802	0	0	0	.042211477	0	.020538539	0	0	0	.042211477	0	.034449819	.81216788	3.0024843	2.96	10.806461	26.759937	10.64971	10.057977	6.1103964	22.351696	.46679482	10.543926	23.36087	21.992579	18.60936	11.135146	1.0994401	1.0851892	2.3801441	3.286906	2.3655326	2.3083661
1	1	1	0	1	9	0	0	1	0	2	0	2	1	5	4.1532421	.22517285	0	0	.067724705	0	0	.078566939	0	0	0	0	0	.070238851	.55829668	3.0024843	2.96	10.806461	43.099998	10.64971	10.057977	6.1103964	22.351696	.46679482	10.543926	23.36087	21.992579	13.559304	11.135146	1.0994401	1.0851892	2.3801441	3.7635229	2.3655326	2.3083661
1	0	1	0	1	9	0	0	0	1	2	0	2	0	7	3.7663033	0	0	0	0	0	0	0	0	0	0	0	0	0	1	3.0024843	2.96	10.806461	26.759937	10.64971	10.057977	6.1103964	22.351696	.46679482	10.543926	23.36087	21.992579	13.559304	11.070649	1.0994401	1.0851892	2.3801441	3.286906	2.3655326	2.3083661
1	0	1	1	1	5	0	0	0	0	3	0	2	0	6	3.9828541	0	0	0	0	0	0	0	0	0	0	0	0	0	1	3.0024843	2.96	10.806461	26.759937	10.64971	10.057977	6.1103964	22.351696	.46679482	10.543926	23.36087	21.992579	13.559304	14.446402	1.0994401	1.0851892	2.3801441	3.286906	2.3655326	2.3083661
1	0	1	0	1	16	0	0	0	0	1	0	1	1	5	1.0919234	0	0	0	0	0	0	0	0	0	0	0	0	0	1	3.0024843	2.96	10.806461	26.759937	10.64971	10.057977	6.1103964	22.351696	.46679482	10.543926	23.36087	21.992579	13.559304	11.92	1.0994401	1.0851892	2.3801441	3.286906	2.3655326	2.3083661
1	1	1	1	1	12	0	0	0	0	3	0	1	1	7	5.6637936	0	0	0	0	.03490147	0	.010199834	.067756042	0	0	.028656676	0	.018422149	.84006387	3.0024843	2.96	10.806461	26.759937	10.64971	10.057977	6.1103964	22.351696	.46679482	10.543926	8.3544655	21.992579	13.559304	11.135146	1.0994401	1.0851892	2.3801441	3.286906	2.3655326	2.3083661
1	0	1	0	1	12	0	0	0	0	2	0	2	1	5	2.5423892	0	0	0	0	0	0	0	0	0	0	.13690008	0	0	.86309993	3.0024843	2.96	10.806461	26.759937	10.64971	10.057977	6.1103964	22.351696	.46679482	10.543926	23.36087	21.992579	13.559304	6.9635506	1.0994401	1.0851892	2.3801441	3.286906	2.3655326	2.3083661
1	1	1	0	1	13	0	1	0	0	2	0	2	1	5	5.4720607	0	0	0	.0032779996	0	0	.01021223	.049716327	0	0	.01252364	0	.019037614	.90523219	3.0024843	2.96	10.806461	26.759937	10.64971	10.057977	6.1103964	22.351696	.46679482	10.543926	23.36087	21.992579	13.559304	11.107057	1.0994401	1.0851892	2.3801441	3.286906	2.3655326	2.3083661
1	0	1	0	1	3	0	0	1	1	2	0	1	1	5	4.1730018	0	0	0	0	0	0	0	0	0	0	0	0	.13634263	.86365736	3.0024843	2.96	10.806461	26.759937	10.64971	10.057977	6.1103964	22.351696	.46679482	10.543926	23.36087	21.992579	13.559304	7.8068976	1.0994401	1.0851892	2.3801441	3.286906	2.3655326	2.3083661
1	0	1	0	1	16	0	0	1	1	2	0	2	0	7	2.9322598	0	0	0	0	0	0	0	0	0	0	0	0	0	1	3.0024843	2.96	10.806461	26.759937	10.64971	10.057977	6.1103964	22.351696	.46679482	10.543926	23.36087	21.992579	13.559304	20.213478	1.0994401	1.0851892	2.3801441	3.286906	2.3655326	2.3083661
1	0	1	0	1	5	0	0	0	0	2	1	1	0	3	5.793745	0	0	0	0	0	0	.011302706	.039544236	0	0	.026048016	0	0	.92310506	3.0024843	2.96	10.806461	26.759937	10.64971	10.057977	6.1103964	22.351696	.46679482	10.543926	28.242277	21.992579	13.559304	11.135146	1.0994401	1.0851892	2.3801441	3.286906	2.3655326	2.3083661
1	1	1	1	1	12	0	0	0	0	2	0	1	1	5	3.983413	0	0	0	.116946	0	0	.063314714	0	0	0	0	0	0	.81973928	3.0024843	2.96	10.806461	26.759937	10.64971	10.057977	6.1103964	22.351696	.46679482	10.543926	23.36087	21.992579	13.559304	11.120813	1.0994401	1.0851892	2.3801441	3.286906	2.3655326	2.3083661
1	1	1	1	1	12	1	0	1	2	2	0	2	0	7	5.321106	0	0	0	0	0	0	.051854752	0	0	.093885921	0	0	.072674841	.78158444	3.0024843	2.96	10.806461	26.759937	10.64971	10.057977	6.1103964	22.351696	.46679482	10.543926	23.36087	21.992579	13.559304	17.205254	1.0994401	1.0851892	2.3801441	3.286906	2.3655326	2.3083661
1	1	1	1	1	0	0	0	1	1	2	0	2	1	5	5.5215812	0	0	0	0	.020477541	0	0	.1707795	0	0	0	0	0	.80874294	3.0024843	2.96	10.806461	26.759937	10.64971	10.057977	6.1103964	22.351696	.46679482	10.543926	23.36087	21.992579	13.559304	6.6547565	1.0994401	1.0851892	2.3801441	3.286906	2.3655326	2.3083661
1	1	1	0	1	12	0	1	0	1	3	0	2	1	7	5.2159677	0	0	0	0	.19300722	0	.088278405	0	0	0	0	.021716705	.15017101	.54682666	3.0024843	2.96	10.806461	26.759937	10.64971	10.057977	6.1103964	22.351696	.46679482	10.543926	23.36087	21.992579	13.559304	10.180795	1.0994401	1.0851892	2.3801441	3.286906	2.3655326	2.3083661
1	1	1	0	1	5	0	0	0	0	1	1	2	0	6	3.3329186	0	0	0	0	0	0	0	.31977159	0	0	0	0	0	.68022835	3.0024843	2.96	10.806461	26.759937	10.64971	10.057977	6.1103964	17.92	.46679482	10.543926	23.36087	21.992579	13.559304	11.135146	1.0994401	1.0851892	2.3801441	3.286906	2.3655326	2.3083661
1	0	1	1	1	12	2	2	0	0	2	0	2	0	6	2.0333977	1	0	0	0	0	0	0	0	0	0	0	0	0	0	1.91	2.96	10.806461	26.759937	10.64971	10.057977	6.1103964	22.351696	.46679482	10.543926	23.36087	21.992579	13.559304	11.135146	.64710325	1.0851892	2.3801441	3.286906	2.3655326	2.3083661
1	0	1	0	1	12	0	1	0	1	1	0	2	0	3	3.9887989	0	0	0	.037784778	.18818299	0	.042230044	0	0	0	.048157066	0	.17614374	.50750142	3.0024843	2.96	10.806461	26.759937	4.2481194	10.057977	6.1103964	22.351696	.46679482	10.543926	23.36087	21.992579	13.559304	11.135146	1.0994401	1.0851892	2.3801441	3.286906	1.4464763	2.3083661
1	1	1	0	1	16	0	0	0	0	2	1	2	1	8	5.2075171	0	0	0	0	.13742882	0	0	.055683311	0	.071342528	.011388524	0	0	.7241568	3.0024843	2.96	10.806461	26.759937	10.64971	10.057977	6.1103964	22.351696	.46679482	10.543926	23.36087	21.992579	13.559304	12.049974	1.0994401	1.0851892	2.3801441	3.286906	2.3655326	2.3083661
1	0	1	0	1	13	0	0	0	2	0	0	2	0	5	5.0325923	0	0	0	.11400247	0	0	.23902695	0	0	0	.0042392225	0	.047805388	.594926	3.0024843	2.96	10.806461	26.759937	10.64971	10.057977	6.1103964	22.351696	.46679482	10.543926	23.36087	21.992579	13.559304	11.565261	1.0994401	1.0851892	2.3801441	3.286906	2.3655326	2.3083661
1	0	1	0	1	14	0	1	0	1	2	0	2	1	7	5.1888928	0	0	.10235957	0	.010821666	0	.050817199	.11546829	0	0	0	0	0	.72053325	3.0024843	2.96	10.806461	26.759937	10.64971	10.057977	6.1103964	22.351696	.46679482	10.543926	23.36087	21.992579	13.559304	8.8839273	1.0994401	1.0851892	2.3801441	3.286906	2.3655326	2.3083661
1	0	1	0	1	12	0	0	0	0	1	0	2	1	4	5.0173459	.053771276	0	0	0	0	0	.059135161	.058671612	0	.029269587	.058870278	0	.02443547	.71584666	3.0024843	2.96	10.806461	26.759937	10.64971	10.057977	6.1103964	22.351696	.46679482	10.543926	23.36087	21.992579	9.2250004	11.135146	1.0994401	1.0851892	2.3801441	3.286906	2.3655326	2.3083661
1	0	1	0	1	0	0	0	0	0	0	2	2	1	2	5.5655928	0	0	.047458664	.024379976	0	0	.10544243	.055036739	.034981631	0	0	0	.028015923	.70468462	3.0024843	2.96	10.806461	26.759937	10.64971	10.057977	6.1103964	22.351696	.46679482	10.543926	23.36087	21.992579	13.559304	6.5342302	1.0994401	1.0851892	2.3801441	3.286906	2.3655326	2.3083661
1	1	1	0	1	5	0	1	0	0	3	0	2	1	7	2.9274535	0	0	0	.44379014	0	0	0	0	0	0	0	0	0	.55620986	3.0024843	2.96	10.806461	26.759937	10.64971	10.057977	6.1103964	22.351696	.46679482	10.543926	23.36087	21.992579	13.559304	9.7230349	1.0994401	1.0851892	2.3801441	3.286906	2.3655326	2.3083661
1	0	1	0	1	12	0	0	0	0	3	0	2	0	7	6.0780549	0	0	0	.067197025	0	0	.029001785	0	0	.063482963	.047319911	0	0	.79299831	3.0024843	2.96	10.806461	26.759937	10.64971	10.057977	6.1103964	22.351696	.46679482	10.543926	23.36087	21.992579	13.559304	14.968541	1.0994401	1.0851892	2.3801441	3.286906	2.3655326	2.3083661
1	0	1	0	1	12	0	0	2	0	2	0	1	0	5	2.8903718	0	0	0	0	0	0	.13222224	0	0	0	0	0	.58888888	.27888888	3.0024843	2.96	10.806461	26.759937	10.64971	10.057977	2.3800001	22.351696	.46679482	10.543926	23.36087	21.992579	13.559304	11.135146	1.0994401	1.0851892	2.3801441	3.286906	2.3655326	2.3083661
1	1	1	1	1	11	0	1	1	1	2	0	2	0	7	2.0333977	1	0	0	0	0	0	0	0	0	0	0	0	0	0	1.91	2.96	10.806461	26.759937	10.64971	10.057977	6.1103964	22.351696	.46679482	10.543926	23.36087	21.992579	13.559304	11.135146	.64710325	1.0851892	2.3801441	3.286906	2.3655326	2.3083661
1	0	1	0	1	12	0	0	0	1	2	0	2	0	5	3.741472	0	0	0	0	0	0	0	0	0	0	0	0	.14895636	.8510437	3.0024843	2.96	10.806461	26.759937	10.64971	10.057977	6.1103964	22.351696	.46679482	10.543926	23.36087	21.992579	13.559304	18.63612	1.0994401	1.0851892	2.3801441	3.286906	2.3655326	2.3083661
1	0	1	1	1	5	0	0	0	0	2	0	2	1	4	3.9941559	0	0	0	0	0	0	0	.17262344	0	0	0	0	0	.8273766	3.0024843	2.96	10.806461	26.759937	10.64971	10.057977	6.1103964	22.351696	.46679482	10.543926	23.36087	21.992579	13.559304	10.786448	1.0994401	1.0851892	2.3801441	3.286906	2.3655326	2.3083661
1	0	1	0	1	6	0	0	1	0	1	0	1	1	3	4.5179768	0	0	0	.042116746	.089361697	0	.05248227	.048226949	0	0	.046481173	0	.076159298	.64517182	3.0024843	2.96	10.806461	33.565216	10.64971	10.057977	6.1103964	22.351696	.46679482	10.543926	23.36087	21.992579	13.559304	11.135146	1.0994401	1.0851892	2.3801441	3.5134902	2.3655326	2.3083661
1	1	1	0	1	5	1	0	0	2	3	0	2	0	7	4.9151516	0	0	0	0	0	0	.11243949	0	0	0	0	0	0	.88756055	3.0024843	2.96	10.806461	26.759937	10.64971	10.057977	2.2009633	22.351696	.46679482	10.543926	23.36087	21.992579	13.559304	11.135146	1.0994401	1.0851892	2.3801441	3.286906	2.3655326	2.3083661
1	1	1	0	1	16	0	1	0	0	2	0	2	1	10	3.9945242	0	0	0	0	0	0	0	0	0	0	0	0	.16390422	.83609575	3.0024843	2.96	10.806461	26.759937	10.64971	10.057977	6.1103964	22.351696	.46679482	10.543926	23.36087	21.992579	13.559304	10.307864	1.0994401	1.0851892	2.3801441	3.286906	2.3655326	2.3083661
1	1	1	0	1	12	0	1	0	1	3	0	2	1	8	5.7126102	.030099781	0	0	.063800961	.015495936	0	.05111346	.031917002	0	0	.012951828	0	.0090530626	.78556794	3.0024843	2.96	10.806461	26.759937	10.64971	10.057977	6.1103964	22.351696	.46679482	10.543926	23.36087	21.992579	13.559304	11.305158	1.0994401	1.0851892	2.3801441	3.286906	2.3655326	2.3083661
1	0	1	0	1	12	0	0	0	0	1	0	2	0	6	3.0135722	0	0	0	0	.074165024	0	0	0	0	0	0	0	0	.92583495	3.0024843	2.96	10.806461	26.759937	10.64971	10.057977	6.1103964	22.351696	.46679482	10.543926	23.36087	21.992579	13.559304	7.1386657	1.0994401	1.0851892	2.3801441	3.286906	2.3655326	2.3083661
1	1	1	0	1	12	0	0	1	0	3	0	1	1	7	3.9867592	0	0	0	0	0	0	0	0	0	0	0	0	.48236826	.51763177	3.0024843	2.96	10.806461	26.759937	10.64971	10.057977	6.1103964	22.351696	.46679482	10.543926	23.36087	21.992579	10.998731	11.135146	1.0994401	1.0851892	2.3801441	3.286906	2.3655326	2.3083661
1	0	1	1	1	11	0	0	1	0	2	0	1	1	9	5.135622	.096546449	0	.034829676	0	0	0	.034712009	.0608931	0	0	0	.011590281	.021533212	.73989528	3.0024843	2.96	10.806461	26.759937	10.64971	10.057977	6.1103964	22.351696	.46679482	10.543926	23.36087	21.992579	13.559304	9.141758	1.0994401	1.0851892	2.3801441	3.286906	2.3655326	2.3083661
1	1	1	0	1	11	0	0	1	1	2	0	2	1	7	2.3513753	0	0	0	0	0	0	0	0	0	0	0	0	0	1	3.0024843	2.96	10.806461	26.759937	10.64971	10.057977	6.1103964	22.351696	.46679482	10.543926	23.36087	21.992579	13.559304	13.125	1.0994401	1.0851892	2.3801441	3.286906	2.3655326	2.3083661
1	1	1	0	1	9		0	1	1	2	0	2	0	8	4.9017873	0	0	0	0	0	0	.06935256	0	0	0	0	0	0	.93064749	3.0024843	2.96	10.806461	26.759937	10.64971	10.057977	2.3325	22.351696	.46679482	10.543926	23.36087	21.992579	13.559304	11.135146	1.0994401	1.0851892	2.3801441	3.286906	2.3655326	2.3083661
1	0	1	0	1	11	0	0	0	1	1	0	2	0	5	3.2244604	0	0	0	0	0	0	.12052505	0	0	0	0	0	0	.87947494	3.0024843	2.96	10.806461	26.759937	10.64971	10.057977	6.1103964	22.351696	.46679482	10.543926	23.36087	21.992579	13.559304	6.327713	1.0994401	1.0851892	2.3801441	3.286906	2.3655326	2.3083661
1	0	1	0	1	7	0	0	0	0	0	2	2	1	8	2.946542	0	0	0	0	0	0	.39233193	.6076681	0	0	0	0	0	0	3.0024843	2.96	10.806461	26.759937	10.64971	10.057977	6.1103964	23.139999	.46679482	10.543926	23.36087	21.992579	13.559304	11.135146	1.0994401	1.0851892	2.3801441	3.286906	2.3655326	2.3083661
1	1	1	0	1	12	1	0	0	0	3	0	2	0	6	5.107399	.024570322	0	0	.0065359478	0	0	0	.06753812	0	0	.021060275	0	.01537158	.86492372	3.0024843	2.96	10.806461	26.759937	10.64971	10.057977	6.1103964	22.351696	.46679482	10.543926	23.36087	21.992579	13.559304	11.40925	1.0994401	1.0851892	2.3801441	3.286906	2.3655326	2.3083661
1	0	1	0	1	4	1	2	0	0	3	0	2	0	5	4.3925958	0	0	0	0	0	0	.13902289	.268893	0	0	0	.07371676	0	.51836735	3.0024843	2.96	10.806461	26.759937	10.64971	10.057977	6.1103964	22.351696	.46679482	10.543926	23.36087	21.992579	13.559304	9.332346	1.0994401	1.0851892	2.3801441	3.286906	2.3655326	2.3083661
1	1	1	1	1	0	0	0	1	0	2	0	2	1	5	3.6378493	0	0	0	0	0	0	0	0	.18679295	0	0	0	.055774797	.75743228	3.0024843	2.96	10.806461	26.759937	10.64971	10.057977	6.1103964	22.351696	.35499999	10.543926	23.36087	21.992579	13.559304	11.135146	1.0994401	1.0851892	2.3801441	3.286906	2.3655326	2.3083661
1	0	1	1	1	9	1	0	0	1	2	0	2	0	5	3.8216605	0	0	.32815236	0	.191331	0	0	0	0	0	0	0	0	.48051664	3.0024843	2.96	10.806461	26.759937	21.849998	10.057977	6.1103964	22.351696	.46679482	10.543926	23.36087	21.992579	13.559304	11.135146	1.0994401	1.0851892	2.3801441	3.286906	3.0842009	2.3083661
1	1	1	0	1	4	0	0	0	1	2	0	2	0	7	5.4267106	0	0	0	0	.013588389	0	.043931395	.087554961	0	0	0	0	0	.85492522	3.0024843	2.96	10.806461	26.759937	10.64971	10.057977	6.1103964	22.351696	.46679482	10.543926	23.36087	21.992579	13.559304	8.0035362	1.0994401	1.0851892	2.3801441	3.286906	2.3655326	2.3083661
1	0	1	0	1	2	0	0	0	0	0	1	2	0	6	2.4997952	0	0	0	0	0	0	0	0	0	0	0	0	0	1	3.0024843	2.96	10.806461	26.759937	10.64971	10.057977	6.1103964	22.351696	.46679482	10.543926	23.36087	21.992579	13.559304	6.0900002	1.0994401	1.0851892	2.3801441	3.286906	2.3655326	2.3083661
1	0	1	0	1	13	1	0	2	0	2	0	2	0	8	4.5294762	.099342033	0	0	.016503073	0	0	.015748031	0	0	0	0	0	.032143243	.8362636	3.0024843	2.96	10.806461	26.759937	10.64971	10.057977	6.1103964	22.351696	.46679482	10.543926	23.36087	21.992579	13.559304	5.5076523	1.0994401	1.0851892	2.3801441	3.286906	2.3655326	2.3083661
1	0	1	0	1	5	0	0	0	0	1	1	2	0	5	3.3641875	0	0	0	0	0	0	.29609135	.15254237	0	0	0	0	0	.55136633	3.0024843	2.96	10.806461	26.759937	10.64971	10.057977	6.1103964	17.639999	.46679482	10.543926	23.36087	21.992579	13.559304	11.135146	1.0994401	1.0851892	2.3801441	3.286906	2.3655326	2.3083661
1	0	1	0	1	8	0	1	2	0	3	0	2	1	6	6.1975636	0	0	0	.023232631	.01206388	0	.037737768	.032692503	0	0	.0083409622	0	.098789543	.78714269	3.0024843	2.96	10.806461	26.759937	10.64971	10.057977	6.1103964	22.351696	.46679482	10.543926	23.36087	21.992579	13.559304	9.5507679	1.0994401	1.0851892	2.3801441	3.286906	2.3655326	2.3083661
1	1	1	0	1	6	0	0	0	0	3	0	2	1	5	4.7754192	0	0	0	.011977058	0	0	0	0	0	0	0	0	.010880567	.97714239	3.0024843	2.96	10.806461	26.759937	10.64971	10.057977	6.1103964	22.351696	.46679482	10.543926	23.36087	21.992579	13.559304	8.1052999	1.0994401	1.0851892	2.3801441	3.286906	2.3655326	2.3083661
1	0	1	0	0	9	0	0	0	0	1	0	1	1	4	2.7775762	0	0	0	0	.42599502	0	0	0	0	0	0	0	.093283586	.48072135	3.0024843	2.96	10.806461	26.759937	10.64971	10.057977	6.1103964	22.351696	.46679482	10.543926	23.36087	21.992579	13.559304	12.0088	1.0994401	1.0851892	2.3801441	3.286906	2.3655326	2.3083661
1	0	1	0	1	2	0	1	0	0	1	1	2	1	5	1.7281095	0	0	0	0	0	0	0	0	0	0	0	0	.26465362	.73534632	3.0024843	2.96	10.806461	26.759937	10.64971	10.057977	6.1103964	22.351696	.46679482	10.543926	23.36087	21.992579	13.559304	2.98103	1.0994401	1.0851892	2.3801441	3.286906	2.3655326	2.3083661
1	0	1	0	0	0	0	0	0	0	1	0	1	0	4	2.0135689	0	0	0	0	0	0	0	0	0	0	0	0	0	1	3.0024843	2.96	10.806461	26.759937	10.64971	10.057977	6.1103964	22.351696	.46679482	10.543926	23.36087	21.992579	13.559304	8.0021362	1.0994401	1.0851892	2.3801441	3.286906	2.3655326	2.3083661
1	1	1	0	1	4	0	0	1	3	3	0	1	0	6	3.0914969	0	0	0	0	0	0	0	0	0	0	0	0	0	1	3.0024843	2.96	10.806461	26.759937	10.64971	10.057977	6.1103964	22.351696	.46679482	10.543926	23.36087	21.992579	13.559304	5.5025001	1.0994401	1.0851892	2.3801441	3.286906	2.3655326	2.3083661
1	0	1	0	1	1	0	0	2	2	2	1	2	0	6	4.5996552	0	0	0	0	0	0	0	0	0	0	0	0	0	1	3.0024843	2.96	10.806461	26.759937	10.64971	10.057977	6.1103964	22.351696	.46679482	10.543926	23.36087	21.992579	13.559304	22.299458	1.0994401	1.0851892	2.3801441	3.286906	2.3655326	2.3083661
1	1	1	1	1	6	0	0	0	0	2	0	2	0	5	4.5946145	0	0	0	0	0	0	0	.20757958	0	0	0	0	0	.79242039	3.0024843	2.96	10.806461	26.759937	10.64971	10.057977	6.1103964	22.351696	.46679482	10.543926	23.36087	21.992579	13.559304	2.2688076	1.0994401	1.0851892	2.3801441	3.286906	2.3655326	2.3083661
1	1	1	1	1	7	0	1	1	0	2	0	1	1	5	3.5403795	0	0	0	0	0	0	0	0	0	1	0	0	0	0	3.0024843	2.96	10.806461	26.759937	10.64971	10.057977	6.1103964	22.351696	.46679482	10.138195	23.36087	21.992579	13.559304	11.135146	1.0994401	1.0851892	2.3801441	3.286906	2.3655326	2.3083661
1	1	1	0	1	5	0	0	0	0	2	0	2	0	5	4.3307333	0	0	0	0	0	0	.037105262	0	0	.082631581	0	0	0	.88026315	3.0024843	2.96	10.806461	26.759937	10.64971	10.057977	6.1103964	22.351696	.46679482	10.145396	23.36087	21.992579	13.559304	11.135146	1.0994401	1.0851892	2.3801441	3.286906	2.3655326	2.3083661
1	1	1	1	1	5	0	0	2	1	2	0	2	0	4	1.3001916	0	0	0	0	0	0	0	0	0	0	0	0	0	1	3.0024843	2.96	10.806461	26.759937	10.64971	10.057977	6.1103964	22.351696	.46679482	10.543926	23.36087	21.992579	13.559304	7.8418808	1.0994401	1.0851892	2.3801441	3.286906	2.3655326	2.3083661
1	1	1	1	1	9	0	0	1	0	2	0	1	1	7	6.3245382	0	0	0	.012452966	.038272712	0	0	0	0	0	.060025088	0	.0061100167	.88313925	3.0024843	2.96	10.806461	26.759937	10.64971	10.057977	6.1103964	22.351696	.46679482	10.543926	23.36087	21.992579	13.559304	12.265251	1.0994401	1.0851892	2.3801441	3.286906	2.3655326	2.3083661
1	1	1	1	1	12	0	0	0	0	2	0	2	0	5	5.4690723	0	0	0	.014036418	.023183273	0	0	.11503119	0	0	.057873879	0	0	.78987521	3.0024843	2.96	10.806461	26.759937	10.64971	10.057977	6.1103964	22.351696	.46679482	10.543926	23.36087	21.992579	13.559304	8.6985931	1.0994401	1.0851892	2.3801441	3.286906	2.3655326	2.3083661
1	1	1	1	1	12	0	0	0	2	2	0	1	1	4	4.6972022	.046607081	0	0	0	0	0	.034658883	0	0	0	0	0	.018059103	.90067494	2.5550001	2.96	10.806461	26.759937	10.64971	10.057977	6.1103964	22.351696	.46679482	10.543926	23.36087	21.992579	13.559304	11.135146	.93805224	1.0851892	2.3801441	3.286906	2.3655326	2.3083661
1	0	1	0	1	4	1	0	0	0	4	0	2	0	6	4.6283007	.1946453	0	0	0	0	0	0	0	0	0	.13973032	0	.13621263	.52941179	3.0024843	2.96	10.806461	26.759937	10.64971	10.057977	6.1103964	22.351696	.46679482	10.543926	23.005243	21.992579	13.559304	11.135146	1.0994401	1.0851892	2.3801441	3.286906	2.3655326	2.3083661
1	0	1	0	1	9	2	1	0	0	2	0	2	0	2	2.4932055	0	0	0	0	.46528926	0	.53471071	0	0	0	0	0	0	0	3.0024843	2.96	10.806461	26.759937	11.373737	10.057977	6.1103964	22.351696	.46679482	10.543926	23.36087	21.992579	13.559304	11.135146	1.0994401	1.0851892	2.3801441	3.286906	2.4313068	2.3083661
1	0	1	0	1	12	0	0	2	0	3	0	2	0	9	2.3223877	0	0	0	0	0	0	0	0	0	0	0	0	0	1	3.0024843	2.96	10.806461	26.759937	10.64971	10.057977	6.1103964	22.351696	.46679482	10.543926	23.36087	21.992579	13.559304	4.0799999	1.0994401	1.0851892	2.3801441	3.286906	2.3655326	2.3083661
1	0	1	0	1	12	0	1	0	0	2	1	2	1	6	2.8920372	0	0	0	0	0	0	.14032167	0	0	0	0	0	0	.85967827	3.0024843	2.96	10.806461	26.759937	10.64971	10.057977	6.1103964	22.351696	.46679482	10.543926	23.36087	21.992579	13.559304	13.430659	1.0994401	1.0851892	2.3801441	3.286906	2.3655326	2.3083661
1	0	1	1	1	7	0	0	0	0	4	0	2	0	10	5.5122585	0	0	0	0	0	0	.056194741	0	0	0	0	0	0	.94380528	3.0024843	2.96	10.806461	26.759937	10.64971	10.057977	6.1103964	22.351696	.46679482	10.543926	23.36087	21.992579	13.559304	5.5412679	1.0994401	1.0851892	2.3801441	3.286906	2.3655326	2.3083661
1	0	1	1	1	5	0	0	0	2	3	0	2	0	6	5.1288924	0	0	0	0	.029082511	0	.15725879	.024166323	0	0	0	0	0	.78949243	3.0024843	2.96	10.806461	26.759937	10.64971	10.057977	6.1103964	22.351696	.46679482	10.543926	23.36087	21.992579	13.559304	7.2997918	1.0994401	1.0851892	2.3801441	3.286906	2.3655326	2.3083661
1	0	1	1	1	4	0	0	0	0	1	2	1	0	5	5.4281168	0	0	0	0	0	0	0	0	0	0	0	0	.014886703	.98511332	3.0024843	2.96	10.806461	26.759937	10.64971	10.057977	6.1103964	22.351696	.46679482	10.543926	23.36087	21.992579	13.559304	20.391937	1.0994401	1.0851892	2.3801441	3.286906	2.3655326	2.3083661
1	0	1	1	1	5	0	0	1	0	2	0	1	0	7	3.9475832	0	0	0	0	0	0	.18259025	0	0	0	0	0	0	.81740975	3.0024843	2.96	10.806461	26.759937	10.64971	10.057977	6.1103964	22.351696	.46679482	10.543926	23.36087	21.992579	13.559304	16.242523	1.0994401	1.0851892	2.3801441	3.286906	2.3655326	2.3083661
1	0	1	1	1	1	1	0	0	0	1	1	1	0	5	3.3823543	0	0	0	0	0	0	0	0	0	0	0	0	0	1	3.0024843	2.96	10.806461	26.759937	10.64971	10.057977	6.1103964	22.351696	.46679482	10.543926	23.36087	21.992579	13.559304	8.2717896	1.0994401	1.0851892	2.3801441	3.286906	2.3655326	2.3083661
1	1	1	1	1	1	0	0	1	2	1	2	1	0	4	3.3156395	0	0	0	0	0	0	0	0	0	0	0	.23602033	.3064633	.45751634	3.0024843	2.96	10.806461	26.759937	10.64971	10.057977	6.1103964	22.351696	.46679482	10.543926	23.36087	21.992579	11.15129	11.135146	1.0994401	1.0851892	2.3801441	3.286906	2.3655326	2.3083661
1	1	1	0	1	12	0	1	0	0	2	0	1	0	5	2.783776	0	0	0	0	0	0	0	0	0	0	0	0	0	1	3.0024843	2.96	10.806461	26.759937	10.64971	10.057977	6.1103964	22.351696	.46679482	10.543926	23.36087	21.992579	13.559304	13.045439	1.0994401	1.0851892	2.3801441	3.286906	2.3655326	2.3083661
1	0	1	1	1	9	0	0	1	1	2	0	2	0	8	3.4320498	0	0	0	0	.098577887	0	0	0	0	0	0	0	0	.90142214	3.0024843	2.96	10.806461	26.759937	10.64971	10.057977	6.1103964	22.351696	.46679482	10.543926	23.36087	21.992579	13.559304	12.365604	1.0994401	1.0851892	2.3801441	3.286906	2.3655326	2.3083661
1	1	1	0	1	9	0	0	1	0	2	0	2	0	4	3.0996418	0	0	0	0	0	0	0	0	0	0	0	0	0	1	3.0024843	2.96	10.806461	26.759937	10.64971	10.057977	6.1103964	22.351696	.46679482	10.543926	23.36087	21.992579	13.559304	18.125263	1.0994401	1.0851892	2.3801441	3.286906	2.3655326	2.3083661
1	0	1	1	1	10	1	2	0	0	2	0	1	1	5	5.7568173	0	0	0	0	0	0	.92223555	0	0	0	0	0	0	.077764429	3.0024843	2.96	10.806461	26.759937	10.64971	10.057977	6.1103964	22.351696	.46679482	10.543926	23.36087	21.992579	13.559304	12.3	1.0994401	1.0851892	2.3801441	3.286906	2.3655326	2.3083661
1	1	1	0	1	7	1	0	0	0	1	1	2	1	8	3.5997751	0	0	0	0	0	0	.071604259	0	0	0	0	0	.094561353	.83383441	3.0024843	2.96	10.806461	26.759937	10.64971	10.057977	6.1103964	22.351696	.46679482	10.543926	23.36087	21.992579	13.559304	9.696991	1.0994401	1.0851892	2.3801441	3.286906	2.3655326	2.3083661
1	0	1	0	1	9	1	0	0	1	3	0	1	0	5	3.8554525	0	0	0	0	0	0	0	.14984126	0	0	0	0	0	.85015869	3.0024843	2.96	10.806461	26.759937	10.64971	10.057977	6.1103964	22.351696	.46679482	10.543926	23.36087	21.992579	13.559304	8.5425663	1.0994401	1.0851892	2.3801441	3.286906	2.3655326	2.3083661
1	0	1	0	1	15	1	0	0	1	2	0	2	0	10	4.5034695	0	0	0	0	0	0	0	0	0	0	0	0	0	1	3.0024843	2.96	10.806461	26.759937	10.64971	10.057977	6.1103964	22.351696	.46679482	10.543926	23.36087	21.992579	13.559304	18.433826	1.0994401	1.0851892	2.3801441	3.286906	2.3655326	2.3083661
1	0	1	0	1	9	1	0	0	0	3	2	2	0	4	1.8115621	0	0	0	0	0	0	0	0	0	0	0	0	0	1	3.0024843	2.96	10.806461	26.759937	10.64971	10.057977	6.1103964	22.351696	.46679482	10.543926	23.36087	21.992579	13.559304	3.0599999	1.0994401	1.0851892	2.3801441	3.286906	2.3655326	2.3083661
1	0	1	0	1	16	3	0	1	0	2	0	2	0	6	3.3551533	0	0	0	0	0	0	0	0	0	0	0	0	0	1	3.0024843	2.96	10.806461	26.759937	10.64971	10.057977	6.1103964	22.351696	.46679482	10.543926	23.36087	21.992579	13.559304	18.744843	1.0994401	1.0851892	2.3801441	3.286906	2.3655326	2.3083661
1	0	1	0	1	12	0	0	0	0	2	0	2	0	5	2.7265449	0	0	0	0	0	0	0	0	0	0	0	0	0	1	3.0024843	2.96	10.806461	26.759937	10.64971	10.057977	6.1103964	22.351696	.46679482	10.543926	23.36087	21.992579	13.559304	3.7796001	1.0994401	1.0851892	2.3801441	3.286906	2.3655326	2.3083661
1	0	1	0	1	12	1	1	1	0	2	0	2	1	5	4.6558633	.16064639	0	0	0	0	0	0	0	0	0	0	0	0	.83935362	3.0024843	2.96	10.806461	26.759937	10.64971	10.057977	6.1103964	22.351696	.46679482	10.543926	23.36087	21.992579	13.559304	11.919892	1.0994401	1.0851892	2.3801441	3.286906	2.3655326	2.3083661
1	0	1	0	1	12	1	0	1	0	2	0	2	0	3	2.510412	0	0	0	0	0	0	0	0	0	0	0	0	0	1	3.0024843	2.96	10.806461	26.759937	10.64971	10.057977	6.1103964	22.351696	.46679482	10.543926	23.36087	21.992579	13.559304	3.8800001	1.0994401	1.0851892	2.3801441	3.286906	2.3655326	2.3083661
1	0	1	0	1	5	0	2	0	1	1	0	1	0	1	1.7281095	0	0	0	0	0	0	0	0	0	0	0	0	.26465362	.73534632	3.0024843	2.96	10.806461	26.759937	10.64971	10.057977	6.1103964	22.351696	.46679482	10.543926	23.36087	21.992579	11.037037	11.135146	1.0994401	1.0851892	2.3801441	3.286906	2.3655326	2.3083661
1	0	1	0	1	12	0	0	0	0	1	0	2	0	2	4.3846483	.11818974	0	0	.01595811	0	0	0	0	0	0	.044009477	0	.11058471	.71125793	3.0024843	2.96	10.806461	26.759937	10.64971	10.057977	6.1103964	22.351696	.46679482	10.543926	23.36087	21.992579	13.559304	12.623186	1.0994401	1.0851892	2.3801441	3.286906	2.3655326	2.3083661
1	1	1	0	1	8	0	0	0	3	1	0	2	0	2	3.6985822	0	0	0	.089626141	.027234465	0	.10324338	.1950978	0	0	0	0	.064124785	.52067339	3.0024843	2.96	10.806461	26.759937	10.64971	10.057977	6.1103964	22.351696	.46679482	10.543926	23.36087	21.992579	13.559304	2.2676716	1.0994401	1.0851892	2.3801441	3.286906	2.3655326	2.3083661
1	0	1	1	1	11	1	0	0	0	2	0	2	1	5	3.2943542	0	0	0	0	0	0	0	0	0	0	0	0	0	1	3.0024843	2.96	10.806461	26.759937	10.64971	10.057977	6.1103964	22.351696	.46679482	10.543926	23.36087	21.992579	13.559304	7.2385826	1.0994401	1.0851892	2.3801441	3.286906	2.3655326	2.3083661
1	0	1	0	1	10	0	0	0	2	1	1	2	0	4	4.6574779	0	0	0	0	0	0	0	0	0	0	0	0	0	1	3.0024843	2.96	10.806461	26.759937	10.64971	10.057977	6.1103964	22.351696	.46679482	10.543926	23.36087	21.992579	13.559304	8.3241014	1.0994401	1.0851892	2.3801441	3.286906	2.3655326	2.3083661
1	0	1	1	1	9	0	1	0	1	4	0	2	1	9	5.1589403	.010231061	0	0	.011208185	.029371193	0	.026554776	0	0	0	0	0	.032187607	.8904472	3.0024843	2.96	10.806461	26.759937	10.64971	10.057977	6.1103964	22.351696	.46679482	10.543926	23.36087	21.992579	13.559304	13.060087	1.0994401	1.0851892	2.3801441	3.286906	2.3655326	2.3083661
1	0	1	0	1	6	0	0	0	0	2	0	2	0	6	4.6063695	0	0	.090791054	0	0	0	0	0	0	0	0	0	0	.90920895	3.0024843	2.96	10.806461	26.759937	10.64971	10.057977	6.1103964	22.351696	.46679482	10.543926	23.36087	21.992579	13.559304	18.625153	1.0994401	1.0851892	2.3801441	3.286906	2.3655326	2.3083661
1	0	1	0	1	12	0	0	0	2	3	0	2	0	7	4.5406318	0	0	0	.020906666	0	0	0	0	0	0	0	0	.020693334	.95840001	3.0024843	2.96	10.806461	26.759937	10.64971	10.057977	6.1103964	22.351696	.46679482	10.543926	23.36087	21.992579	13.559304	7.4427662	1.0994401	1.0851892	2.3801441	3.286906	2.3655326	2.3083661
1	0	1	0	1	9	0	0	0	0	2	0	1	1	5	3.9592881	0	0	0	.071537584	.11770317	0	.091568112	0	0	0	0	0	.080122091	.63906908	3.0024843	2.96	10.806461	26.759937	10.64971	10.057977	6.1103964	22.351696	.46679482	10.543926	23.36087	21.992579	13.559304	15.292455	1.0994401	1.0851892	2.3801441	3.286906	2.3655326	2.3083661
1	0	1	0	1	5	0	0	0	0	1	0	2	0	3	4.7085385	0	0	0	0	0	0	0	0	0	0	0	0	0	1	3.0024843	2.96	10.806461	26.759937	10.64971	10.057977	6.1103964	22.351696	.46679482	10.543926	23.36087	21.992579	13.559304	11.14255	1.0994401	1.0851892	2.3801441	3.286906	2.3655326	2.3083661
1	0	1	0	1	9	0	2	0	0	2	0	2	0	3	3.6956067	0	0	0	0	0	0	0	.13608144	0	0	0	0	0	.86391854	3.0024843	2.96	10.806461	26.759937	10.64971	10.057977	6.1103964	22.351696	.46679482	10.543926	23.36087	21.992579	13.559304	9.3473043	1.0994401	1.0851892	2.3801441	3.286906	2.3655326	2.3083661
1	0	1	0	1	6	0	1	2	0	2	0	2	1	3	2.4882345	0	0	0	0	0	0	0	0	0	0	0	0	0	1	3.0024843	2.96	10.806461	26.759937	10.64971	10.057977	6.1103964	22.351696	.46679482	10.543926	23.36087	21.992579	13.559304	6.7037864	1.0994401	1.0851892	2.3801441	3.286906	2.3655326	2.3083661
1	0	1	0	1	12	0	1	0	0	2	0	1	1	5	4.1230941	0	0	0	0	0	0	0	0	0	0	0	0	0	1	3.0024843	2.96	10.806461	26.759937	10.64971	10.057977	6.1103964	22.351696	.46679482	10.543926	23.36087	21.992579	13.559304	43.363361	1.0994401	1.0851892	2.3801441	3.286906	2.3655326	2.3083661
1	1	1	0	1	8	0	0	2	0	2	0	2	1	5	4.5924902	.051752079	0	0	0	0	0	0	.098035246	0	0	0	0	0	.85021269	3.0024843	2.96	10.806461	26.759937	10.64971	10.057977	6.1103964	22.351696	.46679482	10.543926	23.36087	21.992579	13.559304	5.7563858	1.0994401	1.0851892	2.3801441	3.286906	2.3655326	2.3083661
1	1	1	0	1	11	0	2	0	0	2	0	2	1	5	2.3194423	0	0	0	0	0	0	0	0	0	0	0	0	0	1	3.0024843	2.96	10.806461	26.759937	10.64971	10.057977	6.1103964	22.351696	.46679482	10.543926	23.36087	21.992579	13.559304	3.0656028	1.0994401	1.0851892	2.3801441	3.286906	2.3655326	2.3083661
1	0	1	0	1	3	0	0	0	0	1	0	2	1	5	2.6789646	0	0	0	0	0	0	0	0	0	0	0	0	0	1	3.0024843	2.96	10.806461	26.759937	10.64971	10.057977	6.1103964	22.351696	.46679482	10.543926	23.36087	21.992579	13.559304	7.8450999	1.0994401	1.0851892	2.3801441	3.286906	2.3655326	2.3083661
1	0	1	0	1	7	0	1	0	0	1	0	2	1	6	3.5473158	0	0	0	0	.084965438	0	.070276499	0	0	0	.19441244	0	0	.65034562	3.0024843	2.96	10.806461	26.759937	10.64971	10.057977	6.1103964	22.351696	.46679482	10.543926	23.36087	21.992579	13.559304	8.6307545	1.0994401	1.0851892	2.3801441	3.286906	2.3655326	2.3083661
1	1	1	0	1	0	0	0	0	0	0	2	2	1	7	2.7033725	0	0	0	0	0	0	0	0	0	0	0	0	0	1	3.0024843	2.96	10.806461	26.759937	10.64971	10.057977	6.1103964	22.351696	.46679482	10.543926	23.36087	21.992579	13.559304	6.4376249	1.0994401	1.0851892	2.3801441	3.286906	2.3655326	2.3083661
1	1	1	1	1	5	0	0	0	0	1	1	2	0	5	2.4621496	0	0	0	0	0	0	0	0	0	0	0	0	0	1	3.0024843	2.96	10.806461	26.759937	10.64971	10.057977	6.1103964	22.351696	.46679482	10.543926	23.36087	21.992579	13.559304	2.4875124	1.0994401	1.0851892	2.3801441	3.286906	2.3655326	2.3083661
1	0	1	0	1	9	0	0	0	0	2	0	2	0	4	3.8163929	0	0	0	0	0	0	0	0	0	0	0	0	.099471822	.90052819	3.0024843	2.96	10.806461	26.759937	10.64971	10.057977	6.1103964	22.351696	.46679482	10.543926	23.36087	21.992579	13.559304	11.365951	1.0994401	1.0851892	2.3801441	3.286906	2.3655326	2.3083661
1	0	1	1	1	16	1	0	0	1	2	0	1	1	4	5.8170218	0	0	0	0	.03919993	0	.067952499	.014673929	.039586868	0	.052236803	0	.012411823	.77393812	3.0024843	2.96	10.806461	26.759937	10.64971	10.057977	6.1103964	22.351696	.46679482	10.543926	23.36087	21.992579	13.559304	8.6513205	1.0994401	1.0851892	2.3801441	3.286906	2.3655326	2.3083661
1	1	1	1	1	7	0	1	0	1	5	0	1	0	8	5.4437156	0	0	0	0	.023259835	0	0	.055036746	0	0	.01664505	0	0	.90505832	3.0024843	2.96	10.806461	26.759937	10.64971	10.057977	6.1103964	22.351696	.46679482	10.543926	23.36087	21.992579	13.559304	12.108624	1.0994401	1.0851892	2.3801441	3.286906	2.3655326	2.3083661
1	0	1	1	1	0	0	0	0	2	4	1	2	1	7	4.5339966	0	0	0	0	0	0	0	0	0	0	0	0	.1281005	.87189949	3.0024843	2.96	10.806461	26.759937	10.64971	10.057977	6.1103964	22.351696	.46679482	10.543926	23.36087	21.992579	13.559304	7.7307587	1.0994401	1.0851892	2.3801441	3.286906	2.3655326	2.3083661
1	0	1	0	1	0	0	0	0	0	0	1	2	0	6	4.0595808	0	0	0	0	.17446074	0	0	0	0	0	0	0	0	.82553923	3.0024843	2.96	10.806461	26.759937	10.64971	10.057977	6.1103964	22.351696	.46679482	10.543926	23.36087	21.992579	13.559304	14.095136	1.0994401	1.0851892	2.3801441	3.286906	2.3655326	2.3083661
1	0	1	0	1	11	0	0	0	1	2	0	2	1	7	5.5409107	0	0	0	0	0	0	0	.039425679	0	0	.24059471	0	.035110429	.68486917	3.0024843	2.96	10.806461	26.759937	10.64971	10.057977	6.1103964	22.351696	.46679482	10.543926	23.36087	21.992579	13.559304	28.017174	1.0994401	1.0851892	2.3801441	3.286906	2.3655326	2.3083661
1	0	1	0	1	12	0	2	1	0	2	0	2	1	4	3.8682802	0	0	0	0	0	0	0	.23213539	0	0	0	0	.13811116	.62975341	3.0024843	2.96	10.806461	26.759937	10.64971	10.057977	6.1103964	22.351696	.46679482	10.543926	23.36087	21.992579	13.559304	15.806116	1.0994401	1.0851892	2.3801441	3.286906	2.3655326	2.3083661
1	1	1	0	1	5	0	0	0	0	2	0	2	1	9	1.7833912	0	0	0	0	0	0	0	0	0	0	0	0	0	1	3.0024843	2.96	10.806461	26.759937	10.64971	10.057977	6.1103964	22.351696	.46679482	10.543926	23.36087	21.992579	13.559304	5.7766991	1.0994401	1.0851892	2.3801441	3.286906	2.3655326	2.3083661
1	0	1	1	1	5	0	0	0	1	3	0	1	1	6	3.914819	0	0	0	0	0	0	0	0	0	0	0	0	0	1	3.0024843	2.96	10.806461	26.759937	10.64971	10.057977	6.1103964	22.351696	.46679482	10.543926	23.36087	21.992579	13.559304	14.724377	1.0994401	1.0851892	2.3801441	3.286906	2.3655326	2.3083661
1	1	1	0	1	5	0	0	0	0	1	0	2	1	5	3.5354369	0	0	0	0	0	0	0	.28971148	0	0	0	0	0	.71028858	3.0024843	2.96	10.806461	26.759937	10.64971	10.057977	6.1103964	22.351696	.46679482	10.543926	23.36087	21.992579	13.559304	2.4201941	1.0994401	1.0851892	2.3801441	3.286906	2.3655326	2.3083661
1	0	1	0	1	9	0	0	1	1	2	0	2	0	5	3.2031529	0	0	0	0	0	0	0	0	0	0	0	0	0	1	3.0024843	2.96	10.806461	26.759937	10.64971	10.057977	6.1103964	22.351696	.46679482	10.543926	23.36087	21.992579	13.559304	9.5297451	1.0994401	1.0851892	2.3801441	3.286906	2.3655326	2.3083661
1	0	1	0	1	14	0	0	0	0	2	0	1	1	6	3.4284883	.5575738	0	0	0	0	0	0	0	0	0	0	.11936427	0	.32306197	4.4310212	2.96	10.806461	26.759937	10.64971	10.057977	6.1103964	22.351696	.46679482	10.543926	23.36087	21.992579	13.559304	11.135146	1.4886301	1.0851892	2.3801441	3.286906	2.3655326	2.3083661
1	0	1	0	1	5		0	1	0	2	0	2	1	4	1.6094379	0	0	0	0	0	0	0	0	0	0	0	0	1	0	3.0024843	2.96	10.806461	26.759937	10.64971	10.057977	6.1103964	22.351696	.46679482	10.543926	23.36087	21.992579	11.312217	11.135146	1.0994401	1.0851892	2.3801441	3.286906	2.3655326	2.3083661
1	0	1	1	1	5	0	0	0	0	3	0	2	1	5	3.2148678	0	0	0	0	0	0	0	0	.24578311	0	0	0	0	.75421685	3.0024843	2.96	10.806461	26.759937	10.64971	10.057977	6.1103964	22.351696	.46679482	10.543926	23.36087	21.992579	13.559304	7.1804938	1.0994401	1.0851892	2.3801441	3.286906	2.3655326	2.3083661
1	0	1	0	1	6	0	0	0	0	0	1	2	0	6	5.2365484	0	0	0	0	0	0	0	0	0	0	0	0	.034251675	.96574831	3.0024843	2.96	10.806461	26.759937	10.64971	10.057977	6.1103964	22.351696	.46679482	10.543926	23.36087	21.992579	13.559304	9.446969	1.0994401	1.0851892	2.3801441	3.286906	2.3655326	2.3083661
1	0	1	1	1	5	2	0	0	0	1	0	2	0	5	4.1480432	.054177858	0	0	0	0	0	0	0	0	0	.18906966	0	0	.75675249	3.0024843	2.96	10.806461	26.759937	10.64971	10.057977	6.1103964	22.351696	.46679482	10.543926	23.36087	21.992579	13.559304	10.324446	1.0994401	1.0851892	2.3801441	3.286906	2.3655326	2.3083661
1	0	1	0	1	9	0	0	1	1	2	1	2	0	7	5.6373219	0	0	0	0	0	0	0	.082790069	0	0	0	0	.027181078	.89002889	3.0024843	2.96	10.806461	26.759937	10.64971	10.057977	6.1103964	22.351696	.46679482	10.543926	23.36087	21.992579	13.559304	6.9670172	1.0994401	1.0851892	2.3801441	3.286906	2.3655326	2.3083661
1	1	1	1	1	3	2	0	2	2	3	0	2	0	6	6.1591587	0	0	0	.0072934064	.074117921	0	0	.055768132	0	0	.036847558	0	0	.82597297	3.0024843	2.96	10.806461	26.759937	10.64971	10.057977	6.1103964	22.351696	.46679482	10.543926	23.36087	21.992579	13.559304	6.8422718	1.0994401	1.0851892	2.3801441	3.286906	2.3655326	2.3083661
1	1	1	0	1	9	1	0	1	1	2	0	2	0	5	3.7371933	0	0	0	0	0	0	0	0	0	0	.070509769	0	.14459267	.78489763	3.0024843	2.96	10.806461	26.759937	10.64971	10.057977	6.1103964	22.351696	.46679482	10.543926	23.36087	21.992579	13.559304	12.582648	1.0994401	1.0851892	2.3801441	3.286906	2.3655326	2.3083661
1	1	1	0	1	12	0	0	1	1	2	0	2	1	7	5.3136492	0	0	0	0	.043429021	0	.07385888	.072381705	0	0	0	0	.084839232	.72549117	3.0024843	2.96	10.806461	26.759937	10.64971	10.057977	6.1103964	22.351696	.46679482	10.543926	23.36087	21.992579	13.559304	6.8978391	1.0994401	1.0851892	2.3801441	3.286906	2.3655326	2.3083661
1	1	1	0	1	12	1	0	0	0	3	0	2	0	10	4.5810823	0	0	0	0	0	0	.10919894	0	0	0	0	0	0	.89080107	3.0024843	2.96	10.806461	26.759937	10.64971	10.057977	6.1103964	22.351696	.46679482	10.543926	23.36087	21.992579	13.559304	11.008246	1.0994401	1.0851892	2.3801441	3.286906	2.3655326	2.3083661
1	0	1	0	1	12	0	0	0	0	2	0	2	0	5	4.3846483	.11818974	0	0	.01595811	0	0	0	0	0	0	.044009477	0	.11058471	.71125793	3.0024843	2.96	10.806461	26.759937	10.64971	10.057977	6.1103964	22.351696	.46679482	10.543926	27.621155	21.992579	13.559304	11.135146	1.0994401	1.0851892	2.3801441	3.286906	2.3655326	2.3083661
1	0	1	0	1	9	0	0	0	0	1	0	2	1	6	3.154444	0	0	.69283277	.15017064	0	0	0	0	0	0	0	.15699659	0	0	3.0024843	2.96	7.2435322	26.759937	10.64971	10.057977	6.1103964	22.351696	.46679482	10.543926	23.36087	21.992579	13.559304	11.135146	1.0994401	1.0851892	1.980109	3.286906	2.3655326	2.3083661
1	1	1	1	1	12	0	0	1	0	2	0	2	0	7	4.2983732	0	0	0	0	.066730089	0	0	0	0	0	0	0	0	.93326986	3.0024843	2.96	10.806461	26.759937	10.64971	10.057977	6.1103964	22.351696	.46679482	10.543926	23.36087	21.992579	13.559304	12.893888	1.0994401	1.0851892	2.3801441	3.286906	2.3655326	2.3083661
1	0	1	0	1	6	1	0	2	0	2	0	1	1	5	4.5814919	.1642433	0	0	0	.097276263	0	0	0	0	0	0	0	0	.73848045	3.0024843	2.96	10.806461	26.759937	10.64971	10.057977	6.1103964	22.351696	.46679482	10.543926	23.36087	21.992579	13.559304	5.6173501	1.0994401	1.0851892	2.3801441	3.286906	2.3655326	2.3083661
1	0	1	0	1	5	1	0	0	0	2	0	2	0	6	4.5256939	0	0	0	0	0	0	.025660457	.12949328	0	0	0	0	0	.84484625	3.0024843	2.96	10.806461	26.759937	10.64971	10.057977	6.1103964	22.351696	.46679482	10.543926	23.36087	21.992579	13.559304	5.8974261	1.0994401	1.0851892	2.3801441	3.286906	2.3655326	2.3083661
1	1	1	1	1	12	0	0	1	0	2	0	1	1	6	5.8830161	0	0	0	0	.015269302	0	.011451976	0	0	0	.029424058	0	.016328121	.92752653	3.0024843	2.96	10.806461	26.759937	10.64971	10.057977	6.1103964	22.351696	.46679482	10.543926	23.36087	21.992579	13.559304	11.456541	1.0994401	1.0851892	2.3801441	3.286906	2.3655326	2.3083661
1	0	1	0	1	0	0	0	0	1	2	1	2	1	5	3.9136217	0	0	0	0	0	0	0	0	0	0	0	0	0	1	3.0024843	2.96	10.806461	26.759937	10.64971	10.057977	6.1103964	22.351696	.46679482	10.543926	23.36087	21.992579	13.559304	13.222343	1.0994401	1.0851892	2.3801441	3.286906	2.3655326	2.3083661
1	0	1	1	1	11	0	1	0	1	2	0	1	1	5	3.9239516	0	0	0	0	0	0	0	0	0	0	0	0	0	1	3.0024843	2.96	10.806461	26.759937	10.64971	10.057977	6.1103964	22.351696	.46679482	10.543926	23.36087	21.992579	13.559304	12.260242	1.0994401	1.0851892	2.3801441	3.286906	2.3655326	2.3083661
1	0	1	0	1	2	0	0	0	0	0	1	1	1	6	2.4042387	0	0	0	0	0	0	0	0	0	0	0	0	0	1	3.0024843	2.96	10.806461	26.759937	10.64971	10.057977	6.1103964	22.351696	.46679482	10.543926	23.36087	21.992579	13.559304	2.7674999	1.0994401	1.0851892	2.3801441	3.286906	2.3655326	2.3083661
1	1	1	1	1	6	0	0	0	0	2	0	2	0	7	4.2306223	0	0	0	0	0	0	0	0	0	0	0	0	0	1	3.0024843	2.96	10.806461	26.759937	10.64971	10.057977	6.1103964	22.351696	.46679482	10.543926	23.36087	21.992579	13.559304	6.4230518	1.0994401	1.0851892	2.3801441	3.286906	2.3655326	2.3083661
1	1	1	1	1	2	0	0	0	0	1	0	2	0	8	3.5484672	0	0	0	0	0	0	0	.58458	0	0	0	0	.13636364	.2790564	3.0024843	2.96	10.806461	26.759937	10.64971	10.057977	6.1103964	22.351696	.46679482	10.543926	23.36087	21.992579	13.559304	12.05	1.0994401	1.0851892	2.3801441	3.286906	2.3655326	2.3083661
1	1	1	1	1	3	0	0	0	0	0	2	2	0	7	5.1967278	0	0	0	.077263668	0	0	0	0	0	0	0	0	0	.92273629	3.0024843	2.96	10.806461	26.759937	10.64971	10.057977	6.1103964	22.351696	.46679482	10.543926	23.36087	21.992579	13.559304	5.9894695	1.0994401	1.0851892	2.3801441	3.286906	2.3655326	2.3083661
1	0	1	0	1	12	0	0	2	0	2	0	2	0	4	4.9679365	0	0	0	.0070966398	0	0	0	0	0	0	0	.045223683	.036248524	.91143119	3.0024843	2.96	10.806461	26.759937	10.64971	10.057977	6.1103964	22.351696	.46679482	10.543926	23.36087	21.992579	13.559304	10.694537	1.0994401	1.0851892	2.3801441	3.286906	2.3655326	2.3083661
1	1	1	1	1	12	0	0	0	0	3	0	2	1	6	3.204777	0	0	0	0	0	0	.2336714	0	0	0	0	0	0	.76632857	3.0024843	2.96	10.806461	26.759937	10.64971	10.057977	6.1103964	22.351696	.46679482	10.543926	23.36087	21.992579	13.559304	8.873188	1.0994401	1.0851892	2.3801441	3.286906	2.3655326	2.3083661
1	0	1	0	1	12	1	1	1	1	2	0	2	1	7	2.1258478	0	0	0	0	0	0	0	0	0	0	0	0	0	1	3.0024843	2.96	10.806461	26.759937	10.64971	10.057977	6.1103964	22.351696	.46679482	10.543926	23.36087	21.992579	13.559304	8.2175694	1.0994401	1.0851892	2.3801441	3.286906	2.3655326	2.3083661
1	0	1	0	1	9	0	0	0	3	1	0	2	0	3	3.6206007	0	0	0	0	0	0	0	0	0	0	0	0	.079496786	.9205032	3.0024843	2.96	10.806461	26.759937	10.64971	10.057977	6.1103964	22.351696	.46679482	10.543926	23.36087	21.992579	13.559304	9.268178	1.0994401	1.0851892	2.3801441	3.286906	2.3655326	2.3083661
1	1	1	0	1	0	0	0	1	0	2	2	3	1	6	3.0397491	0	0	0	0	0	0	.52057415	0	0	0	0	.19186603	0	.28755981	3.0024843	2.96	10.806461	26.759937	10.64971	10.057977	6.1103964	22.351696	.46679482	10.543926	23.36087	21.992579	13.559304	7.9602652	1.0994401	1.0851892	2.3801441	3.286906	2.3655326	2.3083661
1	0	1	0	1	10	1	2	0	0	2	0	2	0	7	3.2987955	0	0	0	0	0	0	0	0	0	0	0	0	.29689807	.70310193	3.0024843	2.96	10.806461	26.759937	10.64971	10.057977	6.1103964	22.351696	.46679482	10.543926	23.36087	21.992579	13.759512	11.135146	1.0994401	1.0851892	2.3801441	3.286906	2.3655326	2.3083661
1	0	1	0	1	5	0	1	0	0	2	0	1	1	4	2.2834022	.52089709	0	0	0	0	0	0	0	0	0	0	0	0	.47910297	2.5550001	2.96	10.806461	26.759937	10.64971	10.057977	6.1103964	22.351696	.46679482	10.543926	23.36087	21.992579	13.559304	11.135146	.93805224	1.0851892	2.3801441	3.286906	2.3655326	2.3083661
1	1	1	0	1	12	0	0	1	1	2	0	2	1	5	3.6519561	.18677042	0	0	0	0	0	.23553826	0	0	0	0	0	0	.57769132	3.0024843	2.96	10.806461	26.759937	10.64971	10.057977	6.1103964	22.351696	.46679482	10.543926	23.36087	21.992579	13.559304	9.2291059	1.0994401	1.0851892	2.3801441	3.286906	2.3655326	2.3083661
1	1	1	0	1	12	2	0	0	0	1	0	1	0	8	5.4008741	.10807762	0	0	0	.029241877	0	0	0	0	.065207578	0	0	.063808657	.73366427	3.0024843	2.96	10.806461	26.759937	10.64971	10.057977	6.1103964	22.351696	.46679482	10.543926	23.36087	21.992579	13.559304	20.515676	1.0994401	1.0851892	2.3801441	3.286906	2.3655326	2.3083661
1	1	1	0	1	12	0	0	1	0	1	0	1	1	5	6.2047801	0	0	0	0	.016319606	0	.0095736301	.067722321	0	0	.025327705	.0029892349	0	.87806749	3.0024843	2.96	10.806461	26.759937	10.64971	10.057977	6.1103964	22.351696	.46679482	10.543926	16.638416	21.992579	13.559304	11.135146	1.0994401	1.0851892	2.3801441	3.286906	2.3655326	2.3083661
1	0	1	0	1	4	0	0	0	0	2	0	2	1	5	2.5439613	0	0	0	0	0	0	0	.6150825	0	0	0	0	0	.38491753	3.0024843	2.96	10.806461	26.759937	10.64971	10.057977	6.1103964	7.8299999	.46679482	10.543926	23.36087	21.992579	13.559304	11.135146	1.0994401	1.0851892	2.3801441	3.286906	2.3655326	2.3083661
1	0	1	0	1	14	2	1	0	0	2	0	2	0	6	4.7006621	0	0	.080530815	0	0	0	.061443374	.080621704	0	.1932376	0	0	.018451191	.56571531	3.0024843	2.96	10.806461	26.759937	10.64971	10.057977	3.3799999	22.351696	.46679482	10.543926	23.36087	21.992579	13.559304	11.135146	1.0994401	1.0851892	2.3801441	3.286906	2.3655326	2.3083661
1	0	1	0	1	12	0	0	0	0	2	0	1	0	4	5.1572146	.040879775	0	0	.037655458	0	0	0	0	0	.07813219	0	0	0	.84333253	3.0024843	2.96	10.806461	26.759937	10.64971	10.057977	6.1103964	22.351696	.46679482	10.543926	23.36087	21.992579	13.559304	20.035076	1.0994401	1.0851892	2.3801441	3.286906	2.3655326	2.3083661
1	0	1	0	1	6	0	0	0	0	1	0	2	0	4	4.7843199	.067881629	0	0	0	0	0	0	0	0	0	0	0	.028757734	.90336066	3.0024843	2.96	10.806461	26.759937	10.64971	10.057977	6.1103964	22.351696	.46679482	10.543926	23.36087	21.992579	13.559304	13.595649	1.0994401	1.0851892	2.3801441	3.286906	2.3655326	2.3083661
1	0	1	0	1	12	1	0	0	0	2	0	2	1	5	3.8172727	.16776605	0	0	0	0	0	0	0	0	0	0	0	0	.83223391	3.0024843	2.96	10.806461	26.759937	10.64971	10.057977	6.1103964	22.351696	.46679482	10.543926	23.36087	21.992579	13.559304	9.8222637	1.0994401	1.0851892	2.3801441	3.286906	2.3655326	2.3083661
1	0	1	0	1	16	1	0	0	1	1	0	2	1	8	4.9535003	0	0	0	0	0	0	0	0	0	0	0	0	0	1	3.0024843	2.96	10.806461	26.759937	10.64971	10.057977	6.1103964	22.351696	.46679482	10.543926	23.36087	21.992579	13.559304	11.235961	1.0994401	1.0851892	2.3801441	3.286906	2.3655326	2.3083661
1	0	1	0	1	3	0	0	0	0	2	0	1	1	3	3.5907152	0	0	0	0	0	0	0	0	0	0	0	0	0	1	3.0024843	2.96	10.806461	26.759937	10.64971	10.057977	6.1103964	22.351696	.46679482	10.543926	23.36087	21.992579	13.559304	8.0009871	1.0994401	1.0851892	2.3801441	3.286906	2.3655326	2.3083661
1	1	1	0	1	8	0	2	0	0	2	0	2	0	5	3.8288589	0	0	0	0	0	0	0	0	0	0	0	0	0	1	3.0024843	2.96	10.806461	26.759937	10.64971	10.057977	6.1103964	22.351696	.46679482	10.543926	23.36087	21.992579	13.559304	7.0630531	1.0994401	1.0851892	2.3801441	3.286906	2.3655326	2.3083661
1	1	1	1	1	0	0	0	0	0	1	2	1	0	9	4.3974075	0	0	0	0	0	0	0	0	0	0	0	0	0	1	3.0024843	2.96	10.806461	26.759937	10.64971	10.057977	6.1103964	22.351696	.46679482	10.543926	23.36087	21.992579	13.559304	42.698135	1.0994401	1.0851892	2.3801441	3.286906	2.3655326	2.3083661
1	1	1	1	1	4	0	0	1	0	3	0	1	1	6	4.7225976	0	0	0	.052907698	0	0	0	0	0	0	.031122178	0	0	.91597015	3.0024843	2.96	10.806461	26.759937	10.64971	10.057977	6.1103964	22.351696	.46679482	10.543926	23.36087	21.992579	13.559304	6.868443	1.0994401	1.0851892	2.3801441	3.286906	2.3655326	2.3083661
1	0	1	0	1	12	0	1	0	0	2	0	2	0	4	3.8066626	.13533333	0	0	0	.28244445	.05888889	0	0	0	0	.027111111	0	0	.49622223	3.0024843	2.96	10.806461	26.759937	10.825022	10.057977	6.1103964	22.351696	.46679482	10.543926	23.36087	21.992579	13.559304	11.135146	1.0994401	1.0851892	2.3801441	3.286906	2.3818603	2.3083661
1	1	1	0	1	5	1	0	0	0	1	1	2	0	7	5.7134686	0	0	0	0	.011917338	0	0	.069787405	0	0	.032450814	0	0	.88584447	3.0024843	2.96	10.806461	26.759937	10.64971	10.057977	6.1103964	22.351696	.46679482	10.543926	23.36087	21.992579	13.559304	9.1649132	1.0994401	1.0851892	2.3801441	3.286906	2.3655326	2.3083661
1	1	1	1	1	12	0	2	1	0	2	0	2	0	5	5.2111239	.033387888	0	0	0	0	0	.0162575	0	0	0	0	0	0	.95035458	3.0024843	2.96	10.806461	26.759937	10.64971	10.057977	6.1103964	22.351696	.46679482	10.543926	23.36087	21.992579	13.559304	10.350004	1.0994401	1.0851892	2.3801441	3.286906	2.3655326	2.3083661
1	0	0	0	1	16	1	0	1	0	2	0	1	1	4	5.6960526	.020558298	0	0	0	0	0	0	0	.034297422	0	0	0	0	.9451443	3.0024843	2.96	10.806461	26.759937	10.64971	10.057977	6.1103964	22.351696	.46679482	10.543926	23.36087	21.992579	13.559304	17.752956	1.0994401	1.0851892	2.3801441	3.286906	2.3655326	2.3083661
1	0	1	0	1	10	0	1	1	0	2	0	2	0	5	3.775974	0	0	0	0	0	0	0	0	0	0	0	0	0	1	3.0024843	2.96	10.806461	26.759937	10.64971	10.057977	6.1103964	22.351696	.46679482	10.543926	23.36087	21.992579	13.559304	30.334066	1.0994401	1.0851892	2.3801441	3.286906	2.3655326	2.3083661
1	0	1	0	1	16	0	0	0	0	4	0	1	1	5	4.9670315	0	0	0	.032242339	0	0	0	0	0	0	.10181058	.10167131	0	.76427573	3.0024843	2.96	10.806461	26.759937	10.64971	10.057977	6.1103964	22.351696	.46679482	10.543926	23.36087	21.992579	13.559304	6.4071536	1.0994401	1.0851892	2.3801441	3.286906	2.3655326	2.3083661
1	0	1	0	1	9	0	0	0	0	1	1	2	0	3	3.3368366	0	0	0	0	0	0	0	0	0	0	0	0	0	1	3.0024843	2.96	10.806461	26.759937	10.64971	10.057977	6.1103964	22.351696	.46679482	10.543926	23.36087	21.992579	13.559304	10.163961	1.0994401	1.0851892	2.3801441	3.286906	2.3655326	2.3083661
1	0	1	0	1	16	0	0	0	0	1	1	2	1	8	3.6152329	0	0	0	0	0	0	0	0	0	0	0	0	.17491926	.82508075	3.0024843	2.96	10.806461	26.759937	10.64971	10.057977	6.1103964	22.351696	.46679482	10.543926	23.36087	21.992579	13.559304	5.2310123	1.0994401	1.0851892	2.3801441	3.286906	2.3655326	2.3083661
1	0	1	0	1	6	0	0	0	0	1	0	2	0	3	3.8001971	0	0	0	0	0	0	.059494525	0	0	0	.083873853	0	0	.85663164	3.0024843	2.96	10.806461	26.759937	10.64971	10.057977	6.1103964	22.351696	.46679482	10.543926	23.36087	21.992579	13.559304	21.101301	1.0994401	1.0851892	2.3801441	3.286906	2.3655326	2.3083661
1	0	1	0	1	7	0	0	0	0	3	1	2	0	5	4.6536746	.029246449	0	0	0	.02476898	0	.086119846	0	0	0	0	0	0	.85986471	3.0024843	2.96	10.806461	26.759937	10.64971	10.057977	6.1103964	22.351696	.46679482	10.543926	23.36087	21.992579	13.559304	11.554815	1.0994401	1.0851892	2.3801441	3.286906	2.3655326	2.3083661
1	0	1	0	1	2	1	0	1	0	2	1	2	1	7	3.775974	0	0	0	0	0	0	0	0	0	0	0	0	0	1	3.0024843	2.96	10.806461	26.759937	10.64971	10.057977	6.1103964	22.351696	.46679482	10.543926	23.36087	21.992579	13.559304	30.334066	1.0994401	1.0851892	2.3801441	3.286906	2.3655326	2.3083661
1	0	1	0	1	16	3	0	0	0	1	0	2	1	3	3.8001971	0	0	0	0	0	0	.059494525	0	0	0	.083873853	0	0	.85663164	3.0024843	2.96	10.806461	26.759937	10.64971	10.057977	6.1103964	22.351696	.46679482	10.543926	23.36087	21.992579	13.559304	21.101301	1.0994401	1.0851892	2.3801441	3.286906	2.3655326	2.3083661
1	1	1	0	1	0		0	1	1	1	1	2	0	5	3.8666072	0	0	0	0	0	0	0	0	0	0	0	0	0	1	3.0024843	2.96	10.806461	26.759937	10.64971	10.057977	6.1103964	22.351696	.46679482	10.543926	23.36087	21.992579	13.559304	11.631113	1.0994401	1.0851892	2.3801441	3.286906	2.3655326	2.3083661
1	0	1	0	1	14	1	0	0	0	4	0	3	1	6	4.4996986	0	0	0	0	0	0	0	0	0	0	0	0	0	1	3.0024843	2.96	10.806461	26.759937	10.64971	10.057977	6.1103964	22.351696	.46679482	10.543926	23.36087	21.992579	13.559304	10.176832	1.0994401	1.0851892	2.3801441	3.286906	2.3655326	2.3083661
1	0	1	0	1	3	0	0	0	0	1	2	1	0	4	4.7928109	0	0	0	0	.015666446	0	0	0	0	0	0	0	0	.98433357	3.0024843	2.96	10.806461	26.759937	10.64971	10.057977	6.1103964	22.351696	.46679482	10.543926	23.36087	21.992579	13.559304	5.184845	1.0994401	1.0851892	2.3801441	3.286906	2.3655326	2.3083661
1	0	1	0	1	1	0	0	0	0	3	0	2	1	6	3.1161785	0	0	0	0	0	0	0	0	0	0	0	0	0	1	3.0024843	2.96	10.806461	26.759937	10.64971	10.057977	6.1103964	22.351696	.46679482	10.543926	23.36087	21.992579	13.559304	17.77104	1.0994401	1.0851892	2.3801441	3.286906	2.3655326	2.3083661
1	0	1	1	1	12	0	1	0	0	2	0	2	1	5	5.5635619	0	0	0	0	.038772773	.027689356	0	0	0	0	.027344201	0	0	.90619373	3.0024843	2.96	10.806461	26.759937	10.64971	10.057977	6.1103964	22.351696	.46679482	10.543926	23.36087	21.992579	13.559304	8.3347092	1.0994401	1.0851892	2.3801441	3.286906	2.3655326	2.3083661
1	0	1	0	1	12	0	0	0	0	2	0	1	0	5	2.3869262	0	0	0	.41084561	0	0	0	0	0	0	0	0	0	.58915442	3.0024843	2.96	10.806461	26.759937	10.64971	10.057977	6.1103964	22.351696	.46679482	10.543926	23.36087	21.992579	13.559304	14.875903	1.0994401	1.0851892	2.3801441	3.286906	2.3655326	2.3083661
1	0	1	0	1	7	0	1	0	0	2	0	2	0	5	1.8148247	.66775244	0	0	0	0	0	0	0	0	0	0	.33224756	0	0	3.0024843	2.96	10.806461	26.759937	10.64971	10.057977	6.1103964	22.351696	.46679482	10.543926	23.36087	26.842106	13.559304	11.135146	1.0994401	1.0851892	2.3801441	3.286906	2.3655326	2.3083661
1	0	1	0	1	3		0	0	0	2	1	2	0	6	4.9300036	.023991905	0	0	.014742014	0	0	0	.049573638	0	0	0	.46437347	.03071253	.41660643	3.0024843	2.96	10.806461	26.759937	10.64971	10.057977	6.1103964	22.351696	.46679482	10.543926	23.36087	21.992579	13.559304	10.383857	1.0994401	1.0851892	2.3801441	3.286906	2.3655326	2.3083661
1	0	1	0	1	0	0	0	0	0	0	1	2	1	3	3.9615748	0	0	0	0	0	0	.20175105	0	0	0	0	0	0	.79824889	3.0024843	2.96	10.806461	26.759937	10.64971	10.057977	6.1103964	22.351696	.46679482	10.543926	23.36087	21.992579	13.559304	9.5197353	1.0994401	1.0851892	2.3801441	3.286906	2.3655326	2.3083661
1	0	1	0	1	12	0	0	1	0	2	0	2	0	5	3.4738281	.27433354	0	0	.080285177	0	0	0	0	0	0	.31401116	0	0	.33137012	3.0024843	2.96	10.806461	26.759937	10.64971	10.057977	6.1103964	22.351696	.46679482	10.543926	23.36087	21.992579	13.559304	19.465729	1.0994401	1.0851892	2.3801441	3.286906	2.3655326	2.3083661
1	0	1	0	1	16	1	1	1	0	3	0	1	1	10	5.9262323	0	0	0	0	.070368789	0	.1295298	.0081923464	0	0	.06276352	0	.017905749	.71123981	3.0024843	2.96	10.806461	26.759937	10.64971	10.057977	6.1103964	22.351696	.46679482	10.543926	23.36087	21.992579	13.559304	20.397373	1.0994401	1.0851892	2.3801441	3.286906	2.3655326	2.3083661
1	0	1	0	1	16	2	0	0	0	1	0	2	0	3	4.5864968	.12124299	0	0	.21497707	0	0	.050942436	0	0	0	0	.15394804	.09057565	.36831382	3.0024843	2.96	10.806461	26.759937	10.64971	10.057977	6.1103964	22.351696	.46679482	10.543926	23.36087	21.992579	13.559304	11.729876	1.0994401	1.0851892	2.3801441	3.286906	2.3655326	2.3083661
1	0	1	1	1	0	0	0	0	0	2	1	2	0	5	5.7207708	0	0	0	0	.055482727	0	.067280591	.040211052	0	0	.10362456	0	.026905682	.70649534	3.0024843	2.96	10.806461	26.759937	9.2189341	10.057977	6.1103964	22.351696	.46679482	10.543926	23.36087	21.992579	13.559304	11.135146	1.0994401	1.0851892	2.3801441	3.286906	2.2212594	2.3083661
1	0	1	1	1	12	2	0	1	0	6	3	2	1	19	4.9506021	.043111991	0	0	0	0	0	0	.08431261	0	0	0	0	0	.87257534	3.0024843	2.96	10.806461	26.759937	10.64971	10.057977	6.1103964	22.351696	.46679482	10.543926	23.36087	21.992579	13.559304	7.0855646	1.0994401	1.0851892	2.3801441	3.286906	2.3655326	2.3083661
1	0	1	0	1	16	1	1	0	0	2	0	1	0	4	4.1221218	0	0	0	0	0	0	.32971308	.088669144	0	0	0	0	0	.58161777	3.0024843	2.96	10.806461	26.759937	10.64971	10.057977	6.1103964	22.351696	.46679482	10.543926	23.36087	21.992579	13.559304	20.529383	1.0994401	1.0851892	2.3801441	3.286906	2.3655326	2.3083661
1	1	1	1	0	1	0	2	0	1	4	0	2	0	5	4.9696746	0	0	0	0	0	0	.022294763	0	0	0	0	0	0	.97770518	3.0024843	2.96	10.806461	26.759937	10.64971	10.057977	6.1103964	22.351696	.46679482	10.543926	23.36087	21.992579	13.559304	6.7117496	1.0994401	1.0851892	2.3801441	3.286906	2.3655326	2.3083661
1	0	1	0	1	4	0	0	2	1	2	0	1	0	5	5.4345951	0	0	0	0	0	0	.075392671	.034904014	0	0	0	0	0	.88970333	3.0024843	2.96	10.806461	26.759937	10.64971	10.057977	6.1103964	22.351696	.46679482	10.543926	23.36087	21.992579	13.559304	8.5536308	1.0994401	1.0851892	2.3801441	3.286906	2.3655326	2.3083661
1	0	1	0	1	12	1	1	0	2	3	0	1	0	7	4.8475671	0	0	0	0	0	0	0	.076198697	0	0	0	0	0	.9238013	3.0024843	2.96	10.806461	26.759937	10.64971	10.057977	6.1103964	22.351696	.46679482	10.543926	23.36087	21.992579	13.559304	7.1733742	1.0994401	1.0851892	2.3801441	3.286906	2.3655326	2.3083661
1	0	1	0	1	8	0	0	2	0	2	0	2	0	5	4.5768738	.083941981	0	0	0	0	0	0	0	.12591296	.053595308	0	0	0	.73654974	3.0024843	2.96	10.806461	26.759937	10.64971	10.057977	6.1103964	22.351696	.46679482	10.543926	23.36087	21.992579	13.559304	10.957649	1.0994401	1.0851892	2.3801441	3.286906	2.3655326	2.3083661
1	0	1	0	1	6	0	0	1	0	1	1	2	0	4	4.6723614	0	0	0	0	0	0	0	0	0	0	0	0	0	1	3.0024843	2.96	10.806461	26.759937	10.64971	10.057977	6.1103964	22.351696	.46679482	10.543926	23.36087	21.992579	13.559304	11.8363	1.0994401	1.0851892	2.3801441	3.286906	2.3655326	2.3083661
1	0	1	0	1	12	0	1	0	1	2	0	2	1	6	5.1171551	0	0	0	0	.043030083	0	.083662942	0	.030384755	0	0	0	.023312958	.81960922	3.0024843	2.96	10.806461	26.759937	10.64971	10.057977	6.1103964	22.351696	.46679482	10.543926	23.36087	21.992579	13.559304	9.3558884	1.0994401	1.0851892	2.3801441	3.286906	2.3655326	2.3083661
1	1	1	0	1	0	0	0	0	0	0	1	2	0	2	2.5423892	0	0	0	0	0	0	0	0	0	0	.13690008	0	0	.86309993	3.0024843	2.96	10.806461	26.759937	10.64971	10.057977	6.1103964	22.351696	.46679482	10.543926	23.36087	21.992579	13.559304	6.9635506	1.0994401	1.0851892	2.3801441	3.286906	2.3655326	2.3083661
1	1	1	1	1	1	1	0	0	0	2	0	2	0	5	1.2383742	0	0	0	0	0	0	0	0	0	0	0	0	0	1	3.0024843	2.96	10.806461	26.759937	10.64971	10.057977	6.1103964	22.351696	.46679482	10.543926	23.36087	21.992579	13.559304	3.45	1.0994401	1.0851892	2.3801441	3.286906	2.3655326	2.3083661
1	0	1	0	1	9	0	0	0	1	1	1	2	1	8	3.5929191	0	0	0	0	0	0	.06549257	.13703908	0	0	0	0	0	.79746836	3.0024843	2.96	10.806461	26.759937	10.64971	10.057977	6.1103964	22.351696	.46679482	10.543926	23.36087	21.992579	13.559304	4.0700703	1.0994401	1.0851892	2.3801441	3.286906	2.3655326	2.3083661
1	0	1	0	1	4	0	0	0	0	0	1	3	0	5	3.9738703	.10528295	0	0	0	0	0	0	0	0	0	0	0	0	.8947171	3.0024843	2.96	10.806461	26.759937	10.64971	10.057977	6.1103964	22.351696	.46679482	10.543926	23.36087	21.992579	13.559304	13.503951	1.0994401	1.0851892	2.3801441	3.286906	2.3655326	2.3083661
1	0	1	0	1	12	0	0	0	0	1	0	2	0	3	1.7263316	0	0	0	0	0	0	0	0	0	0	0	0	0	1	3.0024843	2.96	10.806461	26.759937	10.64971	10.057977	6.1103964	22.351696	.46679482	10.543926	23.36087	21.992579	13.559304	10.268891	1.0994401	1.0851892	2.3801441	3.286906	2.3655326	2.3083661
1	0	1	0	1	8	0	1	0	0	2	0	2	1	3	3.2861605	0	0	0	0	0	0	0	.16716529	0	0	0	0	0	.83283472	3.0024843	2.96	10.806461	26.759937	10.64971	10.057977	6.1103964	22.351696	.46679482	10.543926	23.36087	21.992579	13.559304	2.7558162	1.0994401	1.0851892	2.3801441	3.286906	2.3655326	2.3083661
1	0	1	0	1	11	0	2	1	0	2	0	2	0	2	4.7694974	.097743079	0	0	.012981503	0	0	.0308841	0	0	0	0	.10266418	.042847447	.71287966	3.0024843	2.96	10.806461	26.759937	10.64971	10.057977	6.1103964	22.351696	.46679482	10.543926	23.36087	21.992579	13.559304	8.4396458	1.0994401	1.0851892	2.3801441	3.286906	2.3655326	2.3083661
1	0	1	1	1	5	0	0	0	1	2	0	1	1	5	4.231349	0	0	0	0	.050719373	0	0	0	0	0	0	0	0	.94928068	3.0024843	2.96	10.806461	26.759937	10.64971	10.057977	6.1103964	22.351696	.46679482	10.543926	23.36087	21.992579	13.559304	5.4403558	1.0994401	1.0851892	2.3801441	3.286906	2.3655326	2.3083661
1	0	1	0	1	12	0	0	0	0	4	0	2	1	6	4.0925097	0	0	0	0	0	0	0	.44147605	0	0	0	0	0	.55852395	3.0024843	2.96	10.806461	26.759937	10.64971	10.057977	6.1103964	17.626667	.46679482	10.543926	23.36087	21.992579	13.559304	11.135146	1.0994401	1.0851892	2.3801441	3.286906	2.3655326	2.3083661
1	0	1	0	1	5	0	1	0	0	2	0	2	0	2	2.6713862	0	0	0	0	0	0	.17012449	0	0	0	0	0	0	.82987553	3.0024843	2.96	10.806461	26.759937	10.64971	10.057977	6.1103964	22.351696	.46679482	10.543926	23.36087	21.992579	13.559304	6.7114091	1.0994401	1.0851892	2.3801441	3.286906	2.3655326	2.3083661
1	0	1	0	1	6	0	0	0	0	2	0	2	0	5	4.0524802	0	0	0	0	0	0	.17257561	0	0	0	0	0	0	.82742441	3.0024843	2.96	10.806461	26.759937	10.64971	10.057977	6.1103964	22.351696	.46679482	10.543926	23.36087	21.992579	13.559304	35.628414	1.0994401	1.0851892	2.3801441	3.286906	2.3655326	2.3083661
1	1	1	0	1	7	0	0	0	0	3	0	2	0	3	3.9884284	0	0	0	0	0	0	.10264961	0	0	0	0	.056512874	0	.84083748	3.0024843	2.96	10.806461	26.759937	10.64971	10.057977	6.1103964	22.351696	.46679482	10.543926	23.36087	21.992579	13.559304	4.2363434	1.0994401	1.0851892	2.3801441	3.286906	2.3655326	2.3083661
1	1	1	1	1	12	0	1	1	0	2	0	2	0	7	5.2074623	0	0	0	0	0	0	0	.028691888	0	0	0	.066035151	0	.90527296	3.0024843	2.96	10.806461	26.759937	10.64971	10.057977	6.1103964	18.131487	.46679482	10.543926	23.36087	21.992579	13.559304	11.135146	1.0994401	1.0851892	2.3801441	3.286906	2.3655326	2.3083661
1	0	1	0	1	6	0	2	0	0	3	0	2	1	4	2.3523271	.33396766	0	0	0	0	0	0	0	0	0	0	0	0	.66603231	1.755	2.96	10.806461	26.759937	10.64971	10.057977	6.1103964	22.351696	.46679482	10.543926	23.36087	21.992579	13.559304	11.135146	.56246883	1.0851892	2.3801441	3.286906	2.3655326	2.3083661
1	1	1	1	1	6	0	1	1	0	2	0	1	1	6	5.1701431	.019267933	0	0	0	.078492664	0	0	0	0	0	.035011936	0	0	.86722744	3.0024843	2.96	10.806461	26.759937	10.64971	10.057977	6.1103964	22.351696	.46679482	10.543926	23.36087	21.992579	13.559304	7.420063	1.0994401	1.0851892	2.3801441	3.286906	2.3655326	2.3083661
1	0	1	0	1	6	0	1	0	2	0	0	1	0	5	4.3954363	0	0	0	0	.28712383	0	0	0	0	0	0	0	.15416873	.55870742	3.0024843	2.96	10.806461	26.759937	10.64971	10.057977	6.1103964	22.351696	.46679482	10.543926	23.36087	21.992579	13.559304	10.311542	1.0994401	1.0851892	2.3801441	3.286906	2.3655326	2.3083661
1	1	1	1	1	13	0	0	0	0	3	0	2	0	9	3.1830413	0	0	0	0	0	0	0	0	0	0	.06301824	0	0	.93698174	3.0024843	2.96	10.806461	26.759937	10.64971	10.057977	6.1103964	22.351696	.46679482	10.543926	23.36087	21.992579	13.559304	22.381872	1.0994401	1.0851892	2.3801441	3.286906	2.3655326	2.3083661
1	0	1	0	1	16	1	0	0	0	2	0	1	0	5	5.2636743	0	0	0	.016356954	0	0	0	0	0	0	.046430975	0	.0079196645	.92929238	3.0024843	2.96	10.806461	26.759937	10.64971	10.057977	6.1103964	22.351696	.46679482	10.543926	23.36087	21.992579	13.559304	12.794094	1.0994401	1.0851892	2.3801441	3.286906	2.3655326	2.3083661
1	1	1	0	1	1	0	0	0	1	0	2	2	1	6	3.5231199	0	0	0	0	0	0	0	.24550015	0	0	0	0	0	.75449985	3.0024843	2.96	10.806461	26.759937	10.64971	10.057977	6.1103964	22.351696	.46679482	10.543926	23.36087	21.992579	13.559304	17.046667	1.0994401	1.0851892	2.3801441	3.286906	2.3655326	2.3083661
1	1	1	0	1	12	0	0	0	0	2	0	2	0	4	4.757977	0	0	0	0	0	0	0	0	0	.10642863	0	0	0	.89357138	3.0024843	2.96	10.806461	26.759937	10.64971	10.057977	6.1103964	22.351696	.46679482	10.139002	23.36087	21.992579	13.559304	11.135146	1.0994401	1.0851892	2.3801441	3.286906	2.3655326	2.3083661
1	1	1	1	1	4	0	0	0	0	1	1	1	0	5	1.7833912	0	0	0	0	0	0	0	0	0	0	0	0	0	1	3.0024843	2.96	10.806461	26.759937	10.64971	10.057977	6.1103964	22.351696	.46679482	10.543926	23.36087	21.992579	13.559304	5.7766991	1.0994401	1.0851892	2.3801441	3.286906	2.3655326	2.3083661
1	1	1	0	1	12	3	1	0	0	3	0	1	1	10	5.717587	.027287371	0	0	0	0	0	.032843474	0	0	0	.051517241	0	.033566754	.85478514	3.0024843	2.96	10.806461	26.759937	10.64971	10.057977	6.1103964	22.351696	.46679482	10.543926	23.36087	21.992579	13.559304	12.331454	1.0994401	1.0851892	2.3801441	3.286906	2.3655326	2.3083661
1	1	1	1	1	16	0	0	0	1	3	0	2	1	12	5.9215784	0	0	.028766755	.0083378013	.093941018	0	.02619303	0	0	0	0	0	.035415549	.80734581	3.0024843	2.96	10.806461	26.759937	10.64971	10.057977	6.1103964	22.351696	.46679482	10.543926	23.36087	21.992579	13.559304	20.653212	1.0994401	1.0851892	2.3801441	3.286906	2.3655326	2.3083661
1	1	1	1	1	12	0	0	0	0	0	1	1	1	6	3.1667399	0	0	0	0	0	0	0	0	.17193426	0	0	0	0	.82806575	3.0024843	2.96	10.806461	26.759937	10.64971	10.057977	6.1103964	22.351696	.204	10.543926	23.36087	21.992579	13.559304	11.135146	1.0994401	1.0851892	2.3801441	3.286906	2.3655326	2.3083661
1	1	1	0	1	13	1	0	0	1	3	0	2	0	7	5.9544115	0	0	0	0	.010377482	0	.040368401	.12922558	0	0	.032766897	0	.018134648	.76912701	3.0024843	2.96	10.806461	26.759937	10.64971	10.057977	6.1103964	22.351696	.46679482	10.543926	23.36087	21.992579	13.559304	9.0791368	1.0994401	1.0851892	2.3801441	3.286906	2.3655326	2.3083661
1	0	1	0	1	12	0	0	0	1	3	0	3	1	7	3.4410589	0	0	0	0	.11595131	0	.25336322	0	0	0	0	0	0	.63068545	3.0024843	2.96	10.806461	26.759937	6.7037034	10.057977	6.1103964	22.351696	.46679482	10.543926	23.36087	21.992579	13.559304	11.135146	1.0994401	1.0851892	2.3801441	3.286906	1.9026601	2.3083661
1	1	1	0	1	12	1	0	0	0	2	0	1	0	6	4.199605	0	0	0	0	0	0	0	0	.10696069	0	0	0	.075907588	.8171317	3.0024843	2.96	10.806461	26.759937	10.64971	10.057977	6.1103964	22.351696	.46679482	10.543926	23.36087	21.992579	13.559304	34.377235	1.0994401	1.0851892	2.3801441	3.286906	2.3655326	2.3083661
1	0	1	0	1	6	0	0	0	2	3	0	2	0	5	2.6851227	0	0	0	0	0	0	0	0	0	0	0	0	0	1	3.0024843	2.96	10.806461	26.759937	10.64971	10.057977	6.1103964	22.351696	.46679482	10.543926	23.36087	21.992579	13.559304	7.0993586	1.0994401	1.0851892	2.3801441	3.286906	2.3655326	2.3083661
1	0	1	0	1	14	1	0	0	0	2	0	2	0	6	3.0430927	0	0	0	0	0	0	0	0	0	0	0	0	0	1	3.0024843	2.96	10.806461	26.759937	10.64971	10.057977	6.1103964	22.351696	.46679482	10.543926	23.36087	21.992579	13.559304	11.802251	1.0994401	1.0851892	2.3801441	3.286906	2.3655326	2.3083661
1	0	1	1	1	0	0	0	0	0	2	0	1	0	5	4.6435251	0	0	0	0	0	0	0	.056394961	0	0	0	0	0	.94360501	3.0024843	2.96	10.806461	26.759937	10.64971	10.057977	6.1103964	22.351696	.46679482	10.543926	23.36087	21.992579	13.559304	6.1946278	1.0994401	1.0851892	2.3801441	3.286906	2.3655326	2.3083661
1	0	1	0	1	0	0	0	0	0	0	1	2	0	3	3.4591517	0	0	0	0	0	0	0	0	0	0	0	0	0	1	3.0024843	2.96	10.806461	26.759937	10.64971	10.057977	6.1103964	22.351696	.46679482	10.543926	23.36087	21.992579	13.559304	16.939705	1.0994401	1.0851892	2.3801441	3.286906	2.3655326	2.3083661
1	0	1	1	1	7	0	1	0	0	2	0	2	0	5	3.3207102	0	0	0	0	0	0	0	0	0	0	0	0	0	1	3.0024843	2.96	10.806461	26.759937	10.64971	10.057977	6.1103964	22.351696	.46679482	10.543926	23.36087	21.992579	13.559304	10.382929	1.0994401	1.0851892	2.3801441	3.286906	2.3655326	2.3083661
1	0	1	0	1	5	0	0	0	0	1	2	2	0	6	5.1482501	0	0	0	0	0	0	0	.22738627	0	0	0	0	0	.7726137	3.0024843	2.96	10.806461	26.759937	10.64971	10.057977	6.1103964	22.351696	.46679482	10.543926	23.36087	21.992579	13.559304	8.3834896	1.0994401	1.0851892	2.3801441	3.286906	2.3655326	2.3083661
1	0	1	0	1	4	0	0	1	0	2	0	1	0	5	4.9217315	0	0	0	0	0	0	0	0	0	0	0	0	0	1	3.0024843	2.96	10.806461	26.759937	10.64971	10.057977	6.1103964	22.351696	.46679482	10.543926	23.36087	21.992579	13.559304	13.078289	1.0994401	1.0851892	2.3801441	3.286906	2.3655326	2.3083661
1	1	1	0	1	4	0	0	1	0	3	0	2	0	6	3.6686769	0	0	0	0	0	0	.10714285	0	0	0	0	0	0	.89285713	3.0024843	2.96	10.806461	26.759937	10.64971	10.057977	6.1103964	22.351696	.46679482	10.543926	23.36087	21.992579	13.559304	6.2984776	1.0994401	1.0851892	2.3801441	3.286906	2.3655326	2.3083661
1	0	1	0	1	6	0	0	1	0	3	0	2	0	6	3.7015488	0	0	0	.097013079	0	0	0	0	0	0	0	0	0	.90298694	3.0024843	2.96	10.806461	26.759937	10.64971	10.057977	6.1103964	22.351696	.46679482	10.543926	23.36087	21.992579	13.559304	4.8689356	1.0994401	1.0851892	2.3801441	3.286906	2.3655326	2.3083661
1	1	1	0	1	8	0	1	0	0	2	0	2	0	4	3.2763896	0	0	0	0	0	0	0	0	0	0	.27719036	0	0	.72280967	3.0024843	2.96	10.806461	26.759937	10.64971	10.057977	6.1103964	22.351696	.46679482	10.543926	23.36087	21.992579	13.559304	8.813426	1.0994401	1.0851892	2.3801441	3.286906	2.3655326	2.3083661
1	1	1	1	1	9	0	1	0	0	2	0	1	0	6	5.6656651	.033000901	0	0	.017071819	.03016137	0	.22712791	.061707873	0	0	.025313387	0	0	.60561675	3.0024843	2.96	10.806461	26.759937	10.64971	10.057977	6.1103964	22.351696	.46679482	10.543926	23.36087	21.992579	13.559304	7.0447459	1.0994401	1.0851892	2.3801441	3.286906	2.3655326	2.3083661
1	0	1	1	1	2	0	0	0	0	2	1	1	1	5	3.7732205	0	0	0	0	0	0	0	0	0	0	0	0	0	1	3.0024843	2.96	10.806461	26.759937	10.64971	10.057977	6.1103964	22.351696	.46679482	10.543926	23.36087	21.992579	13.559304	6.6502094	1.0994401	1.0851892	2.3801441	3.286906	2.3655326	2.3083661
1	0	1	1	1	0	0	0	0	2	1	1	2	0	6	5.3223267	0	0	0	0	0	0	0	.13643464	0	0	0	0	.059845749	.80371958	3.0024843	2.96	10.806461	26.759937	10.64971	10.057977	6.1103964	22.351696	.46679482	10.543926	23.36087	21.992579	13.559304	5.8732681	1.0994401	1.0851892	2.3801441	3.286906	2.3655326	2.3083661
1	1	1	0	1	5		0	0	1	3	0	2	0	6	2.9166892	0	0	0	0	0	0	0	0	0	0	0	0	0	1	3.0024843	2.96	10.806461	26.759937	10.64971	10.057977	6.1103964	22.351696	.46679482	10.543926	23.36087	21.992579	13.559304	10.195123	1.0994401	1.0851892	2.3801441	3.286906	2.3655326	2.3083661
1	0	1	0	1	5	0	0	0	1	2	0	2	0	7	3.2995338	0	0	0	0	0	0	0	0	0	0	0	0	0	1	3.0024843	2.96	10.806461	26.759937	10.64971	10.057977	6.1103964	22.351696	.46679482	10.543926	23.36087	21.992579	13.559304	9.0855637	1.0994401	1.0851892	2.3801441	3.286906	2.3655326	2.3083661
1	0	1	1	1	4	0	1	1	0	2	1	2	1	6	3.3751955	.14026685	0	0	0	0	0	0	0	0	0	0	0	0	.85973316	3.0024843	2.96	10.806461	26.759937	10.64971	10.057977	6.1103964	22.351696	.46679482	10.543926	23.36087	21.992579	13.559304	7.7103286	1.0994401	1.0851892	2.3801441	3.286906	2.3655326	2.3083661
1	0	1	0	1	11	0	2	1	0	2	0	2	1	6	3.6222053	0	0	0	0	0	0	.20630679	0	0	0	0	0	0	.79369324	3.0024843	2.96	10.806461	26.759937	10.64971	10.057977	6.1103964	22.351696	.46679482	10.543926	23.36087	21.992579	13.559304	7.9006214	1.0994401	1.0851892	2.3801441	3.286906	2.3655326	2.3083661
1	0	1	0	1	3	0	0	0	0	0	1	2	0	6	3.8097689	0	0	0	0	0	0	.0859548	0	0	0	0	0	0	.91404516	3.0024843	2.96	10.806461	26.759937	10.64971	10.057977	6.1103964	22.351696	.46679482	10.543926	23.36087	21.992579	13.559304	12.732647	1.0994401	1.0851892	2.3801441	3.286906	2.3655326	2.3083661
1	1	1	0	1	5	0	0	0	0	2	0	1	1	7	4.8698397	.1019954	0	0	0	0	0	0	0	0	0	0	0	0	.89800459	3.0024843	2.96	10.806461	26.759937	10.64971	10.057977	6.1103964	22.351696	.46679482	10.543926	23.36087	21.992579	13.559304	15.637104	1.0994401	1.0851892	2.3801441	3.286906	2.3655326	2.3083661
1	0	1	0	1	16	0	1	1	1	2	0	1	0	6	5.3136492	0	0	0	0	.043429021	0	.07385888	.072381705	0	0	0	0	.084839232	.72549117	3.0024843	2.96	10.806461	26.759937	10.64971	10.057977	6.1103964	22.351696	.46679482	10.543926	23.36087	21.992579	13.559304	6.8978391	1.0994401	1.0851892	2.3801441	3.286906	2.3655326	2.3083661
1	0	1	0	1	9	3	1	0	0	2	0	1	0	5	5.2019715	0	0	.12079502	0	0	0	.075868517	.096184544	.066839181	0	0	0	0	.64031273	3.0024843	2.96	10.806461	26.759937	10.64971	10.057977	6.1103964	22.351696	.46679482	10.543926	23.36087	21.992579	13.559304	16.898201	1.0994401	1.0851892	2.3801441	3.286906	2.3655326	2.3083661
1	0	1	0	1	6	0	2	0	0	2	0	2	0	4	4.4567862	.05811391	0	0	0	.06136179	0	0	0	0	0	0	0	.02888296	.85164136	3.0024843	2.96	10.806461	26.759937	8.9509306	10.057977	6.1103964	22.351696	.46679482	10.543926	23.36087	21.992579	13.559304	11.135146	1.0994401	1.0851892	2.3801441	3.286906	2.1917574	2.3083661
1	0	1	0	1	16	1	2	0	0	2	0	2	0	4	3.9168115	0	0	0	0	0	0	.75358284	0	0	0	0	0	0	.24641719	3.0024843	2.96	10.806461	26.759937	10.64971	10.057977	6.1103964	22.351696	.46679482	10.543926	23.36087	21.992579	13.559304	19.960518	1.0994401	1.0851892	2.3801441	3.286906	2.3655326	2.3083661
1	0	1	1	1	0	0	0	2	1	3	0	2	1	6	5.8707085	.079125524	0	.02267983	0	0	0	.032750353	0	0	.04222849	0	0	0	.82321578	3.0024843	2.96	10.806461	26.759937	10.64971	10.057977	6.1103964	22.351696	.46679482	10.142277	23.36087	21.992579	13.559304	11.135146	1.0994401	1.0851892	2.3801441	3.286906	2.3655326	2.3083661
1	1	1	0	1	5	0	0	0	0	1	2	1	1	6	5.9544115	0	0	0	0	.010377482	0	.040368401	.12922558	0	0	.032766897	0	.018134648	.76912701	3.0024843	2.96	10.806461	26.759937	10.64971	10.057977	6.1103964	22.351696	.46679482	10.543926	23.36087	21.992579	13.559304	9.0791368	1.0994401	1.0851892	2.3801441	3.286906	2.3655326	2.3083661
1	0	1	0	1	12	0	1	1	0	2	0	2	1	5	5.9796195	.015482304	0	0	.012294771	.015128134	0	0	.074198686	0	0	.034658097	0	.061069086	.78716892	3.0024843	2.96	10.806461	26.759937	10.64971	10.057977	6.1103964	22.351696	.46679482	10.543926	23.36087	21.992579	13.559304	10.17737	1.0994401	1.0851892	2.3801441	3.286906	2.3655326	2.3083661
1	1	1	1	1	0	0	0	0	0	1	1	3	1	7	4.4888611	.040103346	0	0	0	0	0	.069085598	0	0	0	0	0	0	.89081103	3.0024843	2.96	10.806461	26.759937	10.64971	10.057977	6.1103964	22.351696	.46679482	10.543926	23.36087	21.992579	13.559304	11.816471	1.0994401	1.0851892	2.3801441	3.286906	2.3655326	2.3083661
1	0	1	0	1	6	0	0	2	0	2	0	2	0	5	4.0800767	0	0	0	0	.060185965	0	.046999153	0	0	0	.18782754	0	0	.70498729	3.0024843	2.96	10.806461	26.759937	10.64971	10.057977	6.1103964	22.351696	.46679482	10.543926	23.36087	21.992579	13.559304	16.617456	1.0994401	1.0851892	2.3801441	3.286906	2.3655326	2.3083661
1	1	1	0	1	10	0	0	1	0	1	0	2	1	5	3.7614326	0	0	0	0	0	0	.13578238	0	0	0	.079051383	0	0	.7851662	3.0024843	2.96	10.806461	26.759937	10.64971	10.057977	6.1103964	22.351696	.46679482	10.543926	23.36087	21.992579	13.559304	6.6070905	1.0994401	1.0851892	2.3801441	3.286906	2.3655326	2.3083661
1	0	1	0	1	2	0	0	0	0	1	2	1	1	6	3.4759955	.10702135	0	0	.042994127	0	0	0	0	0	0	0	0	.066811018	.78317356	2.5801642	2.96	10.806461	26.759937	10.64971	10.057977	6.1103964	22.351696	.46679482	10.543926	23.36087	21.992579	13.559304	11.135146	.94785303	1.0851892	2.3801441	3.286906	2.3655326	2.3083661
1	0	1	0	1	4	0	0	0	1	1	0	2	0	5	4.0185428	0	0	0	.071377203	.11830277	0	0	0	0	0	0	0	0	.81032002	3.0024843	2.96	10.806461	26.759937	10.64971	10.057977	6.1103964	22.351696	.46679482	10.543926	23.36087	21.992579	13.559304	16.220148	1.0994401	1.0851892	2.3801441	3.286906	2.3655326	2.3083661
1	0	1	0	1	6	2	0	0	0	2	0	1	0	7	1.3912818	0	0	0	0	0	0	0	0	0	0	0	0	0	1	3.0024843	2.96	10.806461	26.759937	10.64971	10.057977	6.1103964	22.351696	.46679482	10.543926	23.36087	21.992579	13.559304	6.6999998	1.0994401	1.0851892	2.3801441	3.286906	2.3655326	2.3083661
1	0	1	0	1	5	0	0	0	0	2	0	2	1	7	2.1210632	0	0	0	0	0	0	.52637887	0	0	0	0	0	0	.4736211	3.0024843	2.96	10.806461	26.759937	10.64971	10.057977	6.1103964	22.351696	.46679482	10.543926	23.36087	21.992579	13.559304	11.002786	1.0994401	1.0851892	2.3801441	3.286906	2.3655326	2.3083661
1	0	1	0	1	12	0	0	0	0	0	1	1	1	5	3.4213269	0	0	0	0	.20287487	0	.076772295	0	0	0	0	0	.26527277	.45508003	3.0024843	2.96	10.806461	26.759937	10.64971	10.057977	6.1103964	22.351696	.46679482	10.543926	23.36087	21.992579	13.559304	6.8787384	1.0994401	1.0851892	2.3801441	3.286906	2.3655326	2.3083661
1	0	1	0	1	5	0	0	0	0	3	0	2	0	7	3.7459683	0	0	0	0	.19551358	0	0	0	0	0	0	0	0	.80448645	3.0024843	2.96	10.806461	26.759937	10.64971	10.057977	6.1103964	22.351696	.46679482	10.543926	23.36087	21.992579	13.559304	12.714724	1.0994401	1.0851892	2.3801441	3.286906	2.3655326	2.3083661
1	1	1	0	1	10	0	1	0	0	2	0	2	0	5	3.8370838	0	0	0	0	0	0	.063160166	.2838974	0	0	0	0	0	.65294248	3.0024843	2.96	10.806461	26.759937	10.64971	10.057977	6.1103964	22.351696	.46679482	10.543926	23.36087	21.992579	13.559304	22.921862	1.0994401	1.0851892	2.3801441	3.286906	2.3655326	2.3083661
1	1	1	1	1	12	0	0	0	0	2	0	1	1	4	1.6034198	0	0	0	0	0	0	0	0	0	0	0	0	0	1	3.0024843	2.96	10.806461	26.759937	10.64971	10.057977	6.1103964	22.351696	.46679482	10.543926	23.36087	21.992579	13.559304	15.152438	1.0994401	1.0851892	2.3801441	3.286906	2.3655326	2.3083661
1	0	1	0	1	12	1	0	1	1	2	0	2	0	6	3.9893544	0	0	0	0	0	0	0	0	0	0	0	0	0	1	3.0024843	2.96	10.806461	26.759937	10.64971	10.057977	6.1103964	22.351696	.46679482	10.543926	23.36087	21.992579	13.559304	4.7770333	1.0994401	1.0851892	2.3801441	3.286906	2.3655326	2.3083661
1	0	1	0	1	15	1	0	1	0	1	0	2	1	5	3.2857866	.22259633	0	0	0	0	0	.19977555	0	0	0	0	.24803592	0	.3295922	3.0024843	2.96	10.806461	26.759937	10.64971	10.057977	2.6700001	22.351696	.46679482	10.543926	23.36087	21.992579	13.559304	11.135146	1.0994401	1.0851892	2.3801441	3.286906	2.3655326	2.3083661
1	0	1	0	1	0	1	0	0	1	3	0	2	1	5	4.308918	0	0	0	0	0	0	0	.16823561	0	0	0	0	0	.83176434	3.0024843	2.96	10.806461	26.759937	10.64971	10.057977	6.1103964	12.51	.46679482	10.543926	23.36087	21.992579	13.559304	11.135146	1.0994401	1.0851892	2.3801441	3.286906	2.3655326	2.3083661
1	0	1	0	1	6	0	0	0	0	2	0	2	0	6	3.4173987	0	0	0	0	.23975074	0	0	0	0	0	0	.16366021	0	.59658909	3.0024843	2.96	10.806461	26.759937	10.64971	10.057977	6.1103964	22.351696	.46679482	10.543926	23.36087	21.992579	13.559304	6.8968544	1.0994401	1.0851892	2.3801441	3.286906	2.3655326	2.3083661
1	0	1	1	1	12	1	1	0	1	1	0	1	1	6	3.4892082	.1572039	0	0	0	0	0	0	.22435896	0	0	0	0	0	.61843711	3.0024843	2.96	10.806461	26.759937	10.64971	10.057977	6.1103964	22.351696	.46679482	10.543926	23.36087	21.992579	13.559304	2.977201	1.0994401	1.0851892	2.3801441	3.286906	2.3655326	2.3083661
1	0	1	0	1	16	1	0	0	1	2	0	2	1	5	3.8963001	0	0	0	0	0	0	.28504673	0	0	0	0	0	0	.71495324	3.0024843	2.96	10.806461	26.759937	10.64971	10.057977	6.1103964	22.351696	.46679482	10.543926	23.36087	21.992579	13.559304	14.059084	1.0994401	1.0851892	2.3801441	3.286906	2.3655326	2.3083661
1	0	1	0	1	6	0	0	0	0	3	0	2	1	4	4.4717531	0	0	0	0	0	0	.037824251	0	0	0	.050165698	0	.058736145	.85327393	3.0024843	2.96	10.806461	26.759937	10.64971	10.057977	6.1103964	22.351696	.46679482	10.543926	23.36087	21.992579	13.559304	10.594617	1.0994401	1.0851892	2.3801441	3.286906	2.3655326	2.3083661
1	0	1	0	1	12	0	0	1	0	1	0	2	1	3	2.3233676	0	0	0	.085210577	0	0	.3898139	0	0	0	0	0	0	.52497548	3.0024843	2.96	10.806461	26.759937	10.64971	10.057977	6.1103964	22.351696	.46679482	10.543926	23.36087	21.992579	13.559304	8.4831324	1.0994401	1.0851892	2.3801441	3.286906	2.3655326	2.3083661
1	0	1	0	1	15	2	1	1	0	2	0	2	0	10	3.8308129	0	0	0	0	0	0	.19978309	0	0	0	0	0	0	.80021691	3.0024843	2.96	10.806461	26.759937	10.64971	10.057977	6.1103964	22.351696	.46679482	10.543926	23.36087	21.992579	13.559304	14.191426	1.0994401	1.0851892	2.3801441	3.286906	2.3655326	2.3083661
1	1	1	1	1	12	0	1	0	0	4	0	2	0	9	3.9945242	0	0	0	0	0	0	0	0	0	0	0	0	.16390422	.83609575	3.0024843	2.96	10.806461	26.759937	10.64971	10.057977	6.1103964	22.351696	.46679482	10.543926	23.36087	21.992579	13.559304	10.307864	1.0994401	1.0851892	2.3801441	3.286906	2.3655326	2.3083661
1	0	1	0	1	4	0	0	0	0	3	0	1	1	5	1.6034199	0	0	0	0	0	0	.39637825	0	0	0	0	0	.60362172	0	3.0024843	2.96	10.806461	26.759937	10.64971	10.057977	1.97	22.351696	.46679482	10.543926	23.36087	21.992579	13.559304	11.135146	1.0994401	1.0851892	2.3801441	3.286906	2.3655326	2.3083661
1	1	1	1	1	5	1	2	0	0	2	0	2	0	5	2.5030739	0	0	0	0	0	0	0	0	0	0	0	0	0	1	3.0024843	2.96	10.806461	26.759937	10.64971	10.057977	6.1103964	22.351696	.46679482	10.543926	23.36087	21.992579	13.559304	6.5019326	1.0994401	1.0851892	2.3801441	3.286906	2.3655326	2.3083661
1	1	1	1	1	5	1	0	0	0	3	0	1	0	6	4.9307981	.025778033	0	0	0	0	0	.039858472	0	0	0	0	0	.0176186	.91674483	3.0024843	2.96	10.806461	26.759937	10.64971	10.057977	6.1103964	22.351696	.46679482	10.543926	23.36087	21.992579	13.559304	9.4481211	1.0994401	1.0851892	2.3801441	3.286906	2.3655326	2.3083661
1	0	1	0	1	0	0	0	1	1	2	0	1	0	6	4.8706832	0	0	0	0	0	0	0	.10121923	0	0	0	0	0	.89878076	3.0024843	2.96	10.806461	26.759937	10.64971	10.057977	6.1103964	22.351696	.46679482	10.543926	23.36087	21.992579	13.559304	6.1823483	1.0994401	1.0851892	2.3801441	3.286906	2.3655326	2.3083661
1	0	1	1	1	4	0	0	0	0	2	1	1	0	5	2.1621728	0	0	0	0	0	0	0	0	0	0	0	0	0	1	3.0024843	2.96	10.806461	26.759937	10.64971	10.057977	6.1103964	22.351696	.46679482	10.543926	23.36087	21.992579	13.559304	2.8966665	1.0994401	1.0851892	2.3801441	3.286906	2.3655326	2.3083661
1	0	1	0	1	6	0	1	1	0	2	0	1	0	5	1.7613003	0	0	0	0	0	0	0	0	0	0	0	0	0	1	3.0024843	2.96	10.806461	26.759937	10.64971	10.057977	6.1103964	22.351696	.46679482	10.543926	23.36087	21.992579	13.559304	2.9100001	1.0994401	1.0851892	2.3801441	3.286906	2.3655326	2.3083661
1	0	1	0	1	0	0	0	0	0	3	0	1	0	6	5.6419425	0	0	0	0	0	0	0	.12705223	0	0	0	0	0	.87294769	3.0024843	2.96	10.806461	26.759937	10.64971	10.057977	6.1103964	22.351696	.46679482	10.543926	23.36087	21.992579	13.559304	16.203497	1.0994401	1.0851892	2.3801441	3.286906	2.3655326	2.3083661
1	0	1	1	1	0		0	0	0	0	2	2	0	7	3.5556338	0	0	0	0	0	0	0	0	0	0	0	0	.4013139	.5986861	3.0024843	2.96	10.806461	26.759937	10.64971	10.057977	6.1103964	22.351696	.46679482	10.543926	23.36087	21.992579	11.321517	11.135146	1.0994401	1.0851892	2.3801441	3.286906	2.3655326	2.3083661
1	1	1	0	1	5	0	0	0	1	4	0	2	1	6	5.1695743	0	0	0	.0061419476	0	0	0	.095313922	0	0	0	0	0	.89854413	3.0024843	2.96	10.806461	26.759937	10.64971	10.057977	6.1103964	22.351696	.46679482	10.543926	23.36087	21.992579	13.559304	17.374569	1.0994401	1.0851892	2.3801441	3.286906	2.3655326	2.3083661
1	1	1	1	1	6		0	0	0	2	0	2	0	4	3.826683	0	0	0	0	0	0	0	0	0	0	0	0	0	1	3.0024843	2.96	10.806461	26.759937	10.64971	10.057977	6.1103964	22.351696	.46679482	10.543926	23.36087	21.992579	13.559304	11.000388	1.0994401	1.0851892	2.3801441	3.286906	2.3655326	2.3083661
1	0	1	0	1	12	1	0	0	0	2	0	2	1	4	5.2867508	0	0	0	0	0	0	0	.089934252	0	0	0	0	.062367223	.84769851	3.0024843	2.96	10.806461	26.759937	10.64971	10.057977	6.1103964	22.351696	.46679482	10.543926	23.36087	21.992579	13.559304	6.2631402	1.0994401	1.0851892	2.3801441	3.286906	2.3655326	2.3083661
1	0	1	0	1	12	0	0	0	0	1	2	2	0	6	4.6784205	0	0	0	0	0	0	0	0	0	0	0	0	0	1	3.0024843	2.96	10.806461	26.759937	10.64971	10.057977	6.1103964	22.351696	.46679482	10.543926	23.36087	21.992579	13.559304	15.898316	1.0994401	1.0851892	2.3801441	3.286906	2.3655326	2.3083661
1	0	1	0	1	8	0	0	0	0	1	0	2	0	5	3.8035464	0	0	0	.16495764	.13129736	0	0	0	0	0	0	0	.16785555	.53588945	3.0024843	2.96	10.806461	26.759937	14.507389	10.057977	6.1103964	22.351696	.46679482	10.543926	23.36087	21.992579	13.559304	11.135146	1.0994401	1.0851892	2.3801441	3.286906	2.6746581	2.3083661
1	0	1	0	1	12	1	1	0	0	2	0	2	1	4	4.4637218	0	0	0	0	.069231659	0	.38359636	.11035595	0	0	0	0	0	.43681604	3.0024843	2.96	10.806461	26.759937	10.64971	10.057977	6.1103964	22.351696	.46679482	10.543926	23.36087	21.992579	13.559304	6.3426986	1.0994401	1.0851892	2.3801441	3.286906	2.3655326	2.3083661
1	0	1	0	1	12	1	0	0	0	1	1	2	1	4	4.7546244	0	0	0	0	0	0	.045900792	0	0	0	.034016535	.023337927	.021012746	.875732	3.0024843	2.96	10.806461	26.759937	10.64971	10.057977	26.65	22.351696	.46679482	10.543926	23.36087	21.992579	13.559304	11.135146	1.0994401	1.0851892	2.3801441	3.286906	2.3655326	2.3083661
1	0	0	1	1	12	1	0	1	0	5	1	2	0	7	3.0397491	0	0	0	0	0	0	0	0	0	0	0	0	0	1	3.0024843	2.96	10.806461	26.759937	10.64971	10.057977	6.1103964	22.351696	.46679482	10.543926	23.36087	21.992579	13.559304	9.999999	1.0994401	1.0851892	2.3801441	3.286906	2.3655326	2.3083661
1	0	1	0	1	7	0	1	2	0	2	0	2	1	5	3.9275026	0	0	0	0	.10043325	0	0	0	0	0	0	0	.23631352	.66325325	3.0024843	2.96	10.806461	26.759937	10.64971	10.057977	6.1103964	22.351696	.46679482	10.543926	23.36087	21.992579	13.559304	8.7962036	1.0994401	1.0851892	2.3801441	3.286906	2.3655326	2.3083661
1	0	1	0	1	8	0	0	0	1	2	2	2	0	5	6.3067679	0	0	0	0	.0046509933	0	0	.049136378	0	.029529249	.030058185	0	0	.88662523	3.0024843	2.96	10.806461	26.759937	10.64971	10.057977	6.1103964	22.351696	.46679482	10.543926	23.36087	21.992579	13.559304	11.45083	1.0994401	1.0851892	2.3801441	3.286906	2.3655326	2.3083661
1	1	1	0	1	3	0	0	1	0	2	0	2	0	5	2.5063419	0	0	0	0	0	0	0	0	0	0	0	0	0	1	3.0024843	2.96	10.806461	26.759937	10.64971	10.057977	6.1103964	22.351696	.46679482	10.543926	23.36087	21.992579	13.559304	11.320407	1.0994401	1.0851892	2.3801441	3.286906	2.3655326	2.3083661
1	0	1	0	1	12	0	1	1	0	1	0	2	1	5	4.1335654	.022275642	0	0	0	0	0	.087339744	0	0	0	.012019231	.087179489	0	.79118592	3.0024843	2.96	10.806461	26.759937	10.64971	10.057977	6.1103964	22.351696	.46679482	10.543926	23.36087	21.992579	13.559304	8.0624237	1.0994401	1.0851892	2.3801441	3.286906	2.3655326	2.3083661
1	1	1	1	1	5		0	0	0	1	1	1	1	5	5.1587105	.125848	0	0	0	0	0	0	0	0	0	.062665291	0	0	.81148672	3.0024843	2.96	10.806461	26.759937	10.64971	10.057977	6.1103964	22.351696	.46679482	10.543926	23.36087	21.992579	13.559304	12.124812	1.0994401	1.0851892	2.3801441	3.286906	2.3655326	2.3083661
1	1	1	1	1	9	0	1	1	0	2	0	1	0	6	5.1199083	.030600045	0	0	0	.08247669	0	.023487927	0	0	0	0	0	.13321778	.73021752	3.0024843	2.96	10.806461	26.759937	10.64971	10.057977	6.1103964	22.351696	.46679482	10.543926	23.36087	21.992579	13.559304	15.516894	1.0994401	1.0851892	2.3801441	3.286906	2.3655326	2.3083661
1	0	1	1	1	6	0	0	0	0	2	0	1	1	6	5.5384359	0	0	0	0	0	0	.089979544	0	0	0	0	0	0	.91002041	3.0024843	2.96	10.806461	26.759937	10.64971	10.057977	6.1103964	22.351696	.46679482	10.543926	23.36087	21.992579	13.559304	9.9506826	1.0994401	1.0851892	2.3801441	3.286906	2.3655326	2.3083661
1	0	1	0	1	7	0	0	0	0	1	1	1	0	6	5.8446741	0	0	0	0	0	0	.036422592	.030371463	0	0	0	0	.018442918	.91476303	3.0024843	2.96	10.806461	26.759937	10.64971	10.057977	6.1103964	18.148788	.46679482	10.543926	23.36087	21.992579	13.559304	11.135146	1.0994401	1.0851892	2.3801441	3.286906	2.3655326	2.3083661
1	0	1	0	1	5	0	0	0	1	3	0	2	0	6	3.9573786	0	0	0	0	0	0	0	0	0	0	0	0	.12079511	.87920487	3.0024843	2.96	10.806461	26.759937	10.64971	10.057977	6.1103964	22.351696	.46679482	10.543926	23.36087	21.992579	13.277945	11.135146	1.0994401	1.0851892	2.3801441	3.286906	2.3655326	2.3083661
1	0	1	0	1	12	0	1	1	0	2	0	2	0	3	2.8593397	0	0	0	0	0	0	0	0	0	0	0	0	0	1	3.0024843	2.96	10.806461	26.759937	10.64971	10.057977	6.1103964	22.351696	.46679482	10.543926	23.36087	21.992579	13.559304	3.8117082	1.0994401	1.0851892	2.3801441	3.286906	2.3655326	2.3083661
1	0	1	0	1	12	0	2	1	0	2	0	2	1	7	3.8539701	0	0	0	0	0	0	.1454006	0	0	0	0	.21131836	0	.64328104	3.0024843	2.96	10.806461	26.759937	10.64971	10.057977	6.1103964	22.351696	.46679482	10.543926	23.36087	26.801075	13.559304	11.135146	1.0994401	1.0851892	2.3801441	3.286906	2.3655326	2.3083661
1	0	1	0	1	3	0	0	0	0	0	2	2	1	5	2.0831845	0	0	0	0	0	0	.42714822	0	0	0	0	0	0	.57285184	3.0024843	2.96	10.806461	26.759937	10.64971	10.057977	6.1103964	22.351696	.46679482	10.543926	23.36087	21.992579	13.559304	8.4403667	1.0994401	1.0851892	2.3801441	3.286906	2.3655326	2.3083661
1	0	1	0	0	9	0	0	0	0	1	0	1	0	5	3.8926363	0	0	0	0	0	0	0	0	0	0	0	0	0	1	3.0024843	2.96	10.806461	26.759937	10.64971	10.057977	6.1103964	22.351696	.46679482	10.543926	23.36087	21.992579	13.559304	15.500114	1.0994401	1.0851892	2.3801441	3.286906	2.3655326	2.3083661
1	0	1	0	1	10	0	0	0	0	1	0	2	0	2	2.5095992	0	0	0	0	0	0	0	0	0	0	0	0	0	1	3.0024843	2.96	10.806461	26.759937	10.64971	10.057977	6.1103964	22.351696	.46679482	10.543926	23.36087	21.992579	13.559304	5.1249995	1.0994401	1.0851892	2.3801441	3.286906	2.3655326	2.3083661
1	0	1	0	1	6	1	0	0	0	1	0	2	1	5	3.2573271	0	0	0	0	0	0	0	.19822942	0	0	0	0	0	.80177063	3.0024843	2.96	10.806461	26.759937	10.64971	10.057977	6.1103964	20.6	.46679482	10.543926	23.36087	21.992579	13.559304	11.135146	1.0994401	1.0851892	2.3801441	3.286906	2.3655326	2.3083661
1	1	1	1	1	5	2	0	0	0	2	0	1	1	7	5.0511374	0	0	0	0	0	0	0	.03162612	0	0	0	0	0	.96837384	3.0024843	2.96	10.806461	26.759937	10.64971	10.057977	6.1103964	22.351696	.46679482	10.543926	23.36087	21.992579	13.559304	7.3522162	1.0994401	1.0851892	2.3801441	3.286906	2.3655326	2.3083661
1	0	1	1	1	10	0	0	0	1	2	1	2	0	5	1.0919234	0	0	0	0	0	0	0	0	0	0	0	0	0	1	3.0024843	2.96	10.806461	26.759937	10.64971	10.057977	6.1103964	22.351696	.46679482	10.543926	23.36087	21.992579	13.559304	5.96	1.0994401	1.0851892	2.3801441	3.286906	2.3655326	2.3083661
1	0	1	0	1	9	0	0	0	0	1	0	2	1	5	1.9021075	0	0	0	0	0	0	0	0	1	0	0	0	0	0	3.0024843	2.96	10.806461	26.759937	10.64971	10.057977	6.1103964	22.351696	.33499998	10.543926	23.36087	21.992579	13.559304	11.135146	1.0994401	1.0851892	2.3801441	3.286906	2.3655326	2.3083661
1	0	1	0	1	0	0	0	1	0	1	0	2	0	4	3.8926363	0	0	0	0	0	0	.061174549	.10195758	0	0	0	0	0	.83686787	3.0024843	2.96	10.806461	26.759937	10.64971	10.057977	2.529511	22.351696	.46679482	10.543926	23.36087	21.992579	13.559304	11.135146	1.0994401	1.0851892	2.3801441	3.286906	2.3655326	2.3083661
1	0	1	0	1	11	0	1	0	0	2	0	2	0	5	4.6366687	0	0	0	0	.035658915	0	0	.053875972	0	0	0	0	0	.91046512	3.0024843	2.96	10.806461	26.759937	10.64971	10.057977	6.1103964	22.351696	.46679482	10.543926	23.36087	21.992579	13.559304	15.038316	1.0994401	1.0851892	2.3801441	3.286906	2.3655326	2.3083661
1	1	1	0	1	12	0	1	0	0	2	0	2	1	6	4.7245522	0	0	0	0	0	0	.049165778	.14128506	.097976573	0	0	0	0	.71157259	3.0024843	2.96	10.806461	26.759937	10.64971	10.057977	2.77	22.351696	.46679482	10.543926	23.36087	21.992579	13.559304	11.135146	1.0994401	1.0851892	2.3801441	3.286906	2.3655326	2.3083661
1	0	1	1	1	4	0	0	0	1	3	1	2	1	6	4.5995545	0	0	0	0	0	0	.037308928	0	0	0	0	0	.02011263	.94257843	3.0024843	2.96	10.806461	26.759937	10.64971	10.057977	6.1103964	22.351696	.46679482	10.543926	23.36087	21.992579	13.559304	11.845556	1.0994401	1.0851892	2.3801441	3.286906	2.3655326	2.3083661
1	1	1	1	1	0	0	0	0	0	1	1	1	1	6	4.5008092	0	0	0	0	0	0	.081252076	0	0	0	0	0	0	.9187479	3.0024843	2.96	10.806461	26.759937	10.64971	10.057977	6.1103964	22.351696	.46679482	10.543926	23.36087	21.992579	13.559304	14.40195	1.0994401	1.0851892	2.3801441	3.286906	2.3655326	2.3083661
1	0	0	1	1	6	0	1	0	1	1	0	2	1	2	3.7025359	0	0	0	0	.11294698	0	.057706535	.12774353	0	0	0	0	0	.701603	3.0024843	2.96	10.806461	26.759937	10.64971	10.057977	1.17	22.351696	.46679482	10.543926	23.36087	21.992579	13.559304	11.135146	1.0994401	1.0851892	2.3801441	3.286906	2.3655326	2.3083661
1	0	1	0	1	8	0	0	1	0	2	0	1	1	3	5.2996664	.020222699	0	0	0	0	0	.023518249	.049583063	.030359015	0	.015379237	0	.03005942	.83087832	3.0024843	2.96	10.806461	26.759937	10.64971	10.057977	6.1103964	22.351696	.46679482	10.543926	23.36087	21.992579	11.457253	11.135146	1.0994401	1.0851892	2.3801441	3.286906	2.3655326	2.3083661
1	0	1	0	1	5	0	0	1	1	2	0	2	1	3	3.7169809	0	0	0	0	0	0	.12007779	0	0	0	0	0	.39037433	.48954794	3.0024843	2.96	10.806461	26.759937	10.64971	10.057977	6.1103964	22.351696	.46679482	10.543926	23.36087	21.992579	13.559304	7.9592352	1.0994401	1.0851892	2.3801441	3.286906	2.3655326	2.3083661
1	0	1	1	1	2	0	0	2	1	3	0	2	0	6	3.9985676	0	0	0	0	0	0	0	0	.03741746	0	0	0	0	.96258253	3.0024843	2.96	10.806461	26.759937	10.64971	10.057977	6.1103964	22.351696	.46679482	10.543926	23.36087	21.992579	13.559304	12.070927	1.0994401	1.0851892	2.3801441	3.286906	2.3655326	2.3083661
1	0	1	0	1	6	0	0	0	0	2	0	2	0	2	1.0612565	0	0	0	0	0	0	0	0	0	0	0	0	0	1	3.0024843	2.96	10.806461	26.759937	10.64971	10.057977	6.1103964	22.351696	.46679482	10.543926	23.36087	21.992579	13.559304	2.8900001	1.0994401	1.0851892	2.3801441	3.286906	2.3655326	2.3083661
1	0	1	0	1	12	2	0	1	0	3	0	2	1	6	5.5391831	.024089284	0	0	0	0	0	0	.026918693	0	0	0	.13797304	.015601053	.79541796	3.0024843	2.96	10.806461	26.759937	10.64971	10.057977	6.1103964	22.351696	.46679482	10.543926	23.36087	21.992579	13.559304	18.160973	1.0994401	1.0851892	2.3801441	3.286906	2.3655326	2.3083661
1	0	1	0	1	7	0	1	1	0	2	0	2	1	6	3.8617818	0	0	0	0	0	0	0	0	0	0	0	0	0	1	3.0024843	2.96	10.806461	26.759937	10.64971	10.057977	6.1103964	22.351696	.46679482	10.543926	23.36087	21.992579	13.559304	4.6340041	1.0994401	1.0851892	2.3801441	3.286906	2.3655326	2.3083661
1	0	1	0	1	9	0	0	0	1	3	0	1	1	5	3.8299448	.22036472	0	0	0	0	0	.25206253	.19192357	0	0	0	0	.075336516	.26031262	3.0024843	2.96	10.806461	26.759937	10.64971	10.057977	6.1103964	18.189301	.46679482	10.543926	23.36087	21.992579	13.559304	11.135146	1.0994401	1.0851892	2.3801441	3.286906	2.3655326	2.3083661
1	0	1	0	1	5	0	2	1	0	3	0	2	1	5	3.8286414	0	0	0	0	0	0	0	0	0	0	0	0	0	1	3.0024843	2.96	10.806461	26.759937	10.64971	10.057977	6.1103964	22.351696	.46679482	10.543926	23.36087	21.992579	13.559304	19.445677	1.0994401	1.0851892	2.3801441	3.286906	2.3655326	2.3083661
1	0	1	0	1	8	1	1	0	2	1	0	1	1	5	3.8426731	0	0	0	0	0	0	.17599142	.095391206	0	0	.22015005	0	0	.50846732	3.0024843	2.96	10.806461	26.759937	10.64971	10.057977	6.1103964	22.351696	.46679482	10.543926	8.6666679	21.992579	13.559304	11.135146	1.0994401	1.0851892	2.3801441	3.286906	2.3655326	2.3083661
1	0	1	0	1	6	0	0	0	0	1	0	2	1	3	4.4255648	0	0	0	0	0	0	0	0	0	0	0	0	0	1	3.0024843	2.96	10.806461	26.759937	10.64971	10.057977	6.1103964	22.351696	.46679482	10.543926	23.36087	21.992579	13.559304	13.411861	1.0994401	1.0851892	2.3801441	3.286906	2.3655326	2.3083661
1	0	1	0	1	12	1	0	2	0	2	0	2	1	6	4.2677374	.14153588	0	0	0	0	0	0	0	0	0	.055353139	0	0	.80311102	3.0024843	2.96	10.806461	26.759937	10.64971	10.057977	6.1103964	22.351696	.46679482	10.543926	23.36087	21.992579	13.559304	7.422452	1.0994401	1.0851892	2.3801441	3.286906	2.3655326	2.3083661
1	1	1	1	1	4	1	0	0	2	2	0	1	0	8	5.4861655	0	0	0	0	0	0	0	0	.04993163	0	0	0	0	.95006835	3.0024843	2.96	10.806461	26.759937	10.64971	10.057977	6.1103964	22.351696	.46679482	10.543926	23.36087	21.992579	13.559304	19.624725	1.0994401	1.0851892	2.3801441	3.286906	2.3655326	2.3083661
1	1	1	0	1	12	1	0	0	0	1	0		0	4	4.6645703	0	0	0	0	0	0	0	0	0	0	0	0	0	1	3.0024843	2.96	10.806461	26.759937	10.64971	10.057977	6.1103964	22.351696	.46679482	10.543926	23.36087	21.992579	13.559304	31.478941	1.0994401	1.0851892	2.3801441	3.286906	2.3655326	2.3083661
1	0	1	0	1	16	0	0	0	0	1	0	1	1	5	4.808764	.049437102	0	0	0	.072360903	0	.065508239	0	0	0	0	0	.050497632	.76219612	3.0024843	2.96	10.806461	26.759937	10.64971	10.057977	6.1103964	22.351696	.46679482	10.543926	23.36087	21.992579	13.559304	9.5549641	1.0994401	1.0851892	2.3801441	3.286906	2.3655326	2.3083661
1	0	1	0	1	14	0	1	0	0	1	0	2	0	5	1.2527629	0	0	0	0	0	0	0	0	0	0	0	0	0	1	3.0024843	2.96	10.806461	26.759937	10.64971	10.057977	6.1103964	22.351696	.46679482	10.543926	23.36087	21.992579	13.559304	8.7692308	1.0994401	1.0851892	2.3801441	3.286906	2.3655326	2.3083661
1	1	1	0	1	5	0	1	0	0	2	0	3	0	7	4.0488238	.035583466	0	0	0	.04570033	0	.24646783	0	0	0	.035409037	0	0	.63683933	3.0024843	2.96	10.806461	26.759937	10.64971	10.057977	6.1103964	22.351696	.46679482	10.543926	23.36087	21.992579	13.559304	8.0521507	1.0994401	1.0851892	2.3801441	3.286906	2.3655326	2.3083661
1	1	1	1	1	12	0	0	0	1	2	0	2	1	8	5.6701913	0	0	0	.066013992	.030163053	0	0	.051535729	0	0	0	0	.02743976	.82484746	3.0024843	2.96	10.806461	26.759937	10.64971	10.057977	6.1103964	22.351696	.46679482	10.543926	23.36087	21.992579	13.559304	13.332191	1.0994401	1.0851892	2.3801441	3.286906	2.3655326	2.3083661
1	0	1	1	1	5	0	0	0	1	0	1	2	1	7	4.3826513	0	0	0	0	.05321674	0	0	0	0	0	.036227357	0	0	.91055584	3.0024843	2.96	10.806461	26.759937	10.64971	10.057977	6.1103964	22.351696	.46679482	10.543926	23.36087	21.992579	13.559304	12.013572	1.0994401	1.0851892	2.3801441	3.286906	2.3655326	2.3083661
1	1	1	1	1	0	1	0	0	0	2	0	2	0	5	4.2342515	0	0	0	0	0	0	.04129836	0	0	0	0	0	.15939718	.79930449	3.0024843	2.96	10.806461	26.759937	10.64971	10.057977	6.1103964	22.351696	.46679482	10.543926	23.36087	21.992579	13.559304	6.6091886	1.0994401	1.0851892	2.3801441	3.286906	2.3655326	2.3083661
1	0	1	0	1	12	0	0	0	2	3	0	2	0	4	2.5470986	0	0	0	0	0	0	.22552858	0	0	0	0	0	0	.7744714	2.8918793	2.8499999	7.627605	31.362318	10.375488	6.4686842	10.38661	22.164654	.33504313	10.110667	17.917288	22.551867	12.286777	6.4360909	1.0619066	1.0473189	2.0317738	3.4456072	2.3394461	1.8669727
1	0	1	0	1	12	1	1	1	0	2	0	2	1	5	4.1680598	.063322492	0	0	0	0	0	.055116888	0	0	0	0	0	0	.88156062	2.8918793	2.8499999	7.627605	31.362318	10.375488	6.4686842	10.38661	22.164654	.33504313	10.110667	17.917288	22.551867	12.286777	15.142654	1.0619066	1.0473189	2.0317738	3.4456072	2.3394461	1.8669727
1	0	1	0	1	0	0	1	0	0	2	0	2	1	2	3.934567	0	0	0	0	0	0	0	0	0	0	0	0	0	1	2.8918793	2.8499999	7.627605	31.362318	10.375488	6.4686842	10.38661	22.164654	.33504313	10.110667	17.917288	22.551867	12.286777	5.9132676	1.0619066	1.0473189	2.0317738	3.4456072	2.3394461	1.8669727
1	0	1	0	1	8	0	1	1	0	2	0	2	0	4	2.8142104	0	0	0	0	0	0	0	0	0	0	0	0	0	1	2.8918793	2.8499999	7.627605	31.362318	10.375488	6.4686842	10.38661	22.164654	.33504313	10.110667	17.917288	22.551867	12.286777	2.800571	1.0619066	1.0473189	2.0317738	3.4456072	2.3394461	1.8669727
1	0	1	0	1	4	0	0	0	1	3	0	2	1	4	4.2476377	0	0	0	0	0	0	.060051467	0	0	0	0	0	0	.93994856	2.8918793	2.8499999	7.627605	31.362318	10.375488	6.4686842	10.38661	22.164654	.33504313	10.110667	17.917288	22.551867	12.286777	10.524538	1.0619066	1.0473189	2.0317738	3.4456072	2.3394461	1.8669727
1	0	1	0	1	2	0	2	0	0	2	0	2	0	4	4.2364225	0	0	0	.014459224	0	0	0	0	0	0	0	0	.081983805	.90355694	2.8918793	2.8499999	7.627605	33.333336	10.375488	6.4686842	10.38661	22.164654	.33504313	10.110667	17.917288	22.551867	12.286777	11.673242	1.0619066	1.0473189	2.0317738	3.5065579	2.3394461	1.8669727
1	0	1	0	1	3	0	0	1	0	2	0	2	0	7	4.9253678	0	0	0	0	0	0	.055176422	.036155079	0	0	0	0	0	.90866852	2.8918793	2.8499999	7.627605	31.362318	10.375488	6.4686842	10.38661	22.164654	.33504313	10.110667	17.917288	22.551867	12.286777	12.285398	1.0619066	1.0473189	2.0317738	3.4456072	2.3394461	1.8669727
1	0	1	0	1	12	1	1	0	2	2	0	2	0	9	5.2058182	0	0	0	0	.073164046	0	.14813799	0	0	.04009214	0	0	0	.7386058	2.8918793	2.8499999	7.627605	31.362318	10.375488	6.4686842	10.38661	22.164654	.33504313	10.110667	17.917288	22.551867	12.286777	14.916245	1.0619066	1.0473189	2.0317738	3.4456072	2.3394461	1.8669727
1	0	1	0	1	12	0	0	1	1	2	0	2	0	7	4.9394975	0	0	0	0	0	0	.047100931	0	0	0	0	0	.048389409	.90450966	2.8918793	2.8499999	7.627605	31.362318	10.375488	6.4686842	10.38661	22.164654	.33504313	10.110667	17.917288	22.551867	12.286777	14.579795	1.0619066	1.0473189	2.0317738	3.4456072	2.3394461	1.8669727
1	0	1	0	1	1		0	0	0	1	1	1	1	5	6.1447005	0	0	0	0	0	0	.036719289	0	.010423817	0	0	0	.0062199729	.94663692	2.8918793	2.8499999	7.627605	31.362318	10.375488	6.4686842	10.38661	22.164654	.33504313	10.110667	17.917288	22.551867	12.286777	13.346202	1.0619066	1.0473189	2.0317738	3.4456072	2.3394461	1.8669727
1	0	1	0	1	6		0	1	0	6	1	2	1	4	5.8993492	.0098135965	0	0	.025274122	0	0	.10005483	.02944079	.14024124	0	0	0	.0092653511	.68591011	2.8918793	2.8499999	7.627605	31.362318	10.375488	6.4686842	10.38661	22.164654	.33504313	10.110667	17.917288	22.551867	12.286777	11.902452	1.0619066	1.0473189	2.0317738	3.4456072	2.3394461	1.8669727
1	0	1	0	1	7	0	0	0	4	2	0	1	1	3	5.3010135	.035703599	0	0	.0089757657	.032262892	0	.065423362	0	0	0	.013214322	0	.056347862	.78807217	1.79	2.8499999	7.627605	31.362318	10.375488	6.4686842	10.38661	22.164654	.33504313	10.110667	17.917288	22.551867	12.286777	11.673242	.58221561	1.0473189	2.0317738	3.4456072	2.3394461	1.8669727
1	0	1	0	1	16	1	1	0	1	2	0	2	1	5	5.1573873	.042427029	0	0	.0099015599	.028553335	0	.10333313	.033964653	0	0	.015888549	0	.03419492	.73173678	2.8918793	2.8499999	7.627605	31.362318	10.375488	6.4686842	10.38661	22.164654	.33504313	10.110667	17.917288	22.551867	12.286777	9.8283215	1.0619066	1.0473189	2.0317738	3.4456072	2.3394461	1.8669727
1	0	1	0	1	5	0	1	0	1	2	0	2	1	4	4.902679	.052803569	0	0	.007278129	0	0	.048421837	0	0	0	0	0	.0549573	.83653921	2.8918793	2.8499999	7.627605	31.362318	10.375488	6.4686842	10.38661	22.164654	.33504313	10.110667	17.917288	22.551867	12.286777	11.786141	1.0619066	1.0473189	2.0317738	3.4456072	2.3394461	1.8669727
1	0	1	0	1	8	1	0	0	0	3	1	2	1	6	6.139626	.0037078555	0	.033392254	.027507113	.023432786	0	.051694401	.036173146	0	.011619383	.037531257	0	.056135207	.71880656	2.8918793	2.8499999	7.627605	31.362318	10.375488	6.4686842	10.38661	22.374924	.33504313	10.110667	17.917288	22.551867	12.286777	11.673242	1.0619066	1.0473189	2.0317738	3.4456072	2.3394461	1.8669727
1	0	1	0	1	4	0	1	0	0	3	0	2	1	5	1.6034199	0	0	0	0	0	0	0	0	0	0	0	0	.59557343	.40442654	2.8918793	2.8499999	7.627605	31.362318	10.375488	6.4686842	10.38661	22.164654	.33504313	10.110667	17.917288	22.551867	11.003717	11.673242	1.0619066	1.0473189	2.0317738	3.4456072	2.3394461	1.8669727
1	0	1	0	1	16	1	0	1	0	3	0	2	1	5	3.911823	.020604121	0	0	0	0	0	.23924786	0	0	0	.062812559	.070614122	0	.60672134	2.8918793	2.8499999	7.627605	31.362318	10.375488	6.4686842	10.38661	22.164654	.33504313	10.110667	24.610271	22.551867	12.286777	11.673242	1.0619066	1.0473189	2.0317738	3.4456072	2.3394461	1.8669727
1	0	1	0	1	0	5	0	0	0	2	0	2	1	7	3.310178	0	0	0	0	0	0	0	.17816722	0	0	0	0	0	.82183284	2.8918793	2.8499999	7.627605	31.362318	10.375488	6.4686842	10.38661	22.164654	.33504313	10.110667	17.917288	22.551867	12.286777	10.819338	1.0619066	1.0473189	2.0317738	3.4456072	2.3394461	1.8669727
1	0	1	0	1	16	1	1	0	0	2	0	2	0	8	3.8726583	0	0	0	0	0	0	0	0	0	0	0	0	.0099854376	.99001455	2.8918793	2.8499999	7.627605	31.362318	10.375488	6.4686842	10.38661	22.164654	.33504313	10.110667	17.917288	22.551867	12.286777	9.9624529	1.0619066	1.0473189	2.0317738	3.4456072	2.3394461	1.8669727
1	0	1	0	1	12	0	1	0	1	2	0	1	1	5	4.922605	0	0	0	0	.04324403	0	.10578043	.046228886	0	0	0	0	.078989521	.72575712	2.8918793	2.8499999	7.627605	31.362318	10.375488	6.4686842	10.38661	18.142857	.33504313	10.110667	17.917288	22.551867	12.286777	11.673242	1.0619066	1.0473189	2.0317738	3.4456072	2.3394461	1.8669727
1	0	1	1	1	12	0	2	2	0	6	0	2	0	7	5.9126105	.090973027	0	0	.0038953661	.14967403	0	.13106284	0	0	0	.017475044	0	.009116238	.59780341	2.8918793	2.8499999	7.627605	31.362318	10.375488	6.4686842	10.38661	22.164654	.33504313	10.110667	17.917288	22.551867	12.286777	10.65535	1.0619066	1.0473189	2.0317738	3.4456072	2.3394461	1.8669727
1	0	1	0	1	12	0	1	1	0	2	0	2	1	5	3.4426591	.22705469	0	0	0	0	0	.30316597	0	0	0	0	0	0	.46977931	2.8918793	2.8499999	7.627605	31.362318	10.375488	6.4686842	10.38661	22.164654	.33504313	10.110667	17.917288	22.551867	12.286777	6.9665618	1.0619066	1.0473189	2.0317738	3.4456072	2.3394461	1.8669727
1	0	1	0	1	1	0	1	0	0	1	1	2	1	5	4.1714602	0	0	0	0	0	0	0	0	0	0	0	0	0	1	2.8918793	2.8499999	7.627605	31.362318	10.375488	6.4686842	10.38661	22.164654	.33504313	10.110667	17.917288	22.551867	12.286777	11.340262	1.0619066	1.0473189	2.0317738	3.4456072	2.3394461	1.8669727
1	0	1	0	1	5	0	0	0	0	2	0	2	1	3	4.339119	.058455117	0	0	0	0	0	.11469207	.077374734	.079984345	0	0	0	.098382048	.57111168	2.8918793	2.8499999	7.627605	31.362318	10.375488	6.4686842	10.38661	22.164654	.33504313	10.110667	17.917288	22.551867	12.286777	9.8914433	1.0619066	1.0473189	2.0317738	3.4456072	2.3394461	1.8669727
1	0	1	0	1	0	0	0	0	0	0	1	2	0	3	3.5729072	0	0	0	0	0	0	0	0	0	0	0	0	0	1	2.8918793	2.8499999	7.627605	31.362318	10.375488	6.4686842	10.38661	22.164654	.33504313	10.110667	17.917288	22.551867	12.286777	7.6437302	1.0619066	1.0473189	2.0317738	3.4456072	2.3394461	1.8669727
1	0	1	0	1	14	0	1	1	2	2	0	2	1	4	4.3699541	0	0	0	0	0	0	.19597672	0	0	0	0	0	.044281375	.7597419	2.8918793	2.8499999	7.627605	31.362318	10.375488	6.4686842	10.38661	22.164654	.33504313	10.110667	17.917288	22.551867	12.286777	9.0215712	1.0619066	1.0473189	2.0317738	3.4456072	2.3394461	1.8669727
1	0	1	0	1	0	0	0	0	0	1	0	2	1	5	.69314718	0	0	0	0	0	0	0	0	0	0	0	0	0	1	2.8918793	2.8499999	7.627605	31.362318	10.375488	6.4686842	10.38661	22.164654	.33504313	10.110667	17.917288	22.551867	12.286777	4.5454545	1.0619066	1.0473189	2.0317738	3.4456072	2.3394461	1.8669727
1	0	1	0	1	0	0	0	0	1	2	1	3	1	5	4.8644528	.023148147	0	0	0	0	0	.052083332	.036574069	0	0	0	0	0	.88819438	2.8918793	2.8499999	7.627605	31.362318	10.375488	6.4686842	10.38661	22.164654	.33504313	10.110667	17.917288	22.551867	12.286777	7.4799128	1.0619066	1.0473189	2.0317738	3.4456072	2.3394461	1.8669727
1	0	1	0	1	12	0	1	1	0	4	0	2	1	8	5.2453914	.021087037	0	.073382884	.021034319	0	0	.041963201	.026306076	0	0	0	0	0	.81622648	2.8918793	2.8499999	7.627605	31.362318	10.375488	6.4686842	10.38661	22.164654	.33504313	10.110667	17.917288	22.551867	12.286777	10.004821	1.0619066	1.0473189	2.0317738	3.4456072	2.3394461	1.8669727
1	0	1	0	1	5	0	0	0	0	0	2	2	0	5	4.0773678	0	0	0	0	0	0	0	0	0	0	0	0	0	1	2.8918793	2.8499999	7.627605	31.362318	10.375488	6.4686842	10.38661	22.164654	.33504313	10.110667	17.917288	22.551867	12.286777	7.7708616	1.0619066	1.0473189	2.0317738	3.4456072	2.3394461	1.8669727
1	0	1	0	1	4	0	2	0	0	2	0	1	1	2	4.0773678	0	0	0	0	0	0	0	0	0	0	0	0	0	1	2.8918793	2.8499999	7.627605	31.362318	10.375488	6.4686842	10.38661	22.164654	.33504313	10.110667	17.917288	22.551867	12.286777	9.8434305	1.0619066	1.0473189	2.0317738	3.4456072	2.3394461	1.8669727
1	0	1	0	1	4	0	1	2	2	2	0	2	0	3	4.6041698	0	0	0	0	0	0	0	0	0	0	0	0	0	1	2.8918793	2.8499999	7.627605	31.362318	10.375488	6.4686842	10.38661	22.164654	.33504313	10.110667	17.917288	22.551867	12.286777	8.4332685	1.0619066	1.0473189	2.0317738	3.4456072	2.3394461	1.8669727
1	0	1	0	1	8	0	2	0	0	2	0	2	0	4	4.9183006	0	0	.24296263	0	0	0	.021495942	0	0	0	0	0	0	.7355414	2.8918793	2.8499999	7.627605	31.362318	10.375488	6.4686842	10.38661	22.164654	.33504313	10.110667	17.917288	22.551867	12.286777	11.423681	1.0619066	1.0473189	2.0317738	3.4456072	2.3394461	1.8669727
1	0	1	1	1	0	0	0	1	0	1	2	2	0	6	3.0238338	0	0	0	0	0	0	0	0	0	0	0	0	.23189111	.7681089	2.8918793	2.8499999	7.627605	31.362318	10.375488	6.4686842	10.38661	22.164654	.33504313	10.110667	17.917288	22.551867	11.925	11.673242	1.0619066	1.0473189	2.0317738	3.4456072	2.3394461	1.8669727
1	0	1	0	1	6	0	0	2	1	2	0	2	1	5	4.8814373	0	0	0	0	0	0	.022758309	0	0	0	0	0	0	.97724169	2.8918793	2.8499999	7.627605	31.362318	10.375488	6.4686842	10.38661	22.164654	.33504313	10.110667	17.917288	22.551867	12.286777	8.9934492	1.0619066	1.0473189	2.0317738	3.4456072	2.3394461	1.8669727
1	0	0	1	1	0	0	1	0	0	2	2	2	0	4	3.0002222	0	0	0	0	0	0	0	0	0	0	0	0	0	1	2.8918793	2.8499999	7.627605	31.362318	10.375488	6.4686842	10.38661	22.164654	.33504313	10.110667	17.917288	22.551867	12.286777	8.6614799	1.0619066	1.0473189	2.0317738	3.4456072	2.3394461	1.8669727
1	0	1	0	1	9	2	0	1	2	2	0	2	0	7	4.272491	0	0	0	.06359832	0	0	.050906554	0	.17126916	0	0	0	0	.71422595	2.8918793	2.8499999	7.627605	31.362318	10.375488	6.4686842	10.38661	22.164654	.33504313	10.110667	17.917288	22.551867	12.286777	12.992299	1.0619066	1.0473189	2.0317738	3.4456072	2.3394461	1.8669727
1	0	1	0	1	8	0	1	1	1	2	0	2	1	6	5.2667751	0	0	0	0	0	0	0	0	0	0	0	0	0	1	2.8918793	2.8499999	7.627605	31.362318	10.375488	6.4686842	10.38661	22.164654	.33504313	10.110667	17.917288	22.551867	12.286777	12.108905	1.0619066	1.0473189	2.0317738	3.4456072	2.3394461	1.8669727
1	0	1	0	1	10	1	0	1	0	2	0	2	0	3	5.0080318	.095849209	0	.094311878	0	0	0	.099792793	0	0	0	0	0	.03408863	.67595744	2.8918793	2.8499999	7.627605	31.362318	10.375488	6.4686842	10.38661	22.164654	.33504313	10.110667	17.917288	22.551867	12.286777	7.0510731	1.0619066	1.0473189	2.0317738	3.4456072	2.3394461	1.8669727
1	0	1	0	1	0	0	0	0	1	2	0	2	0	4	4.1021476	0	0	0	0	0	0	.1288242	0	0	0	0	0	0	.87117577	2.8918793	2.8499999	7.627605	31.362318	10.375488	6.4686842	10.38661	22.164654	.33504313	10.110667	17.917288	22.551867	12.286777	8.0827808	1.0619066	1.0473189	2.0317738	3.4456072	2.3394461	1.8669727
1	0	1	0	1	6	1	0	1	0	2	0	2	0	3	4.6559587	0	0	0	.038779579	0	0	.097994477	0	.053416971	0	0	0	0	.80980897	2.8918793	2.8499999	7.627605	31.362318	10.375488	6.4686842	10.38661	22.164654	.33504313	10.110667	17.917288	22.551867	12.286777	10.066302	1.0619066	1.0473189	2.0317738	3.4456072	2.3394461	1.8669727
1	0	1	0	1	15	2	0	0	0	2	0	2	0	3	4.6377339	0	0	0	.054399382	.076662473	0	.051495496	0	0	0	.038234442	0	.051108319	.72809994	2.8918793	2.8499999	7.627605	31.362318	10.375488	6.4686842	10.38661	22.164654	.33504313	10.110667	17.917288	22.551867	12.286777	13.312176	1.0619066	1.0473189	2.0317738	3.4456072	2.3394461	1.8669727
1	0	1	0	1	9	0	0	1	1	1	1	2	1	9	5.9861755	0	0	0	.020156326	.015783256	0	.044560056	.032823145	0	0	.019100757	0	.12005831	.74751818	2.8918793	2.8499999	7.627605	31.362318	10.375488	6.4686842	10.38661	22.164654	.33504313	10.110667	17.917288	22.551867	12.286777	11.1324	1.0619066	1.0473189	2.0317738	3.4456072	2.3394461	1.8669727
1	0	1	0	1	9	0	0	0	0	1	2	2	1	5	4.6990247	.071103431	0	0	0	0	0	.13201021	0	0	0	0	.036507651	0	.76037872	2.8918793	2.8499999	7.627605	31.362318	10.375488	6.4686842	10.38661	22.164654	.33504313	10.110667	17.917288	22.551867	12.286777	11.909087	1.0619066	1.0473189	2.0317738	3.4456072	2.3394461	1.8669727
1	0	1	0	1	0	1	0	0	0	0	2	2	0	5	4.9874349	0	0	0	0	0	0	.15106441	.09177129	0	0	0	0	.020401202	.73676306	2.8918793	2.8499999	7.627605	31.362318	10.375488	6.4686842	10.38661	18.151148	.33504313	10.110667	17.917288	22.551867	12.286777	11.673242	1.0619066	1.0473189	2.0317738	3.4456072	2.3394461	1.8669727
1	0	1	0	1	16	0	1	0	0	3	0	2	0	5	3.79369	0	0	0	0	0	0	0	.13462403	0	0	.082845561	0	0	.78253043	2.8918793	2.8499999	7.627605	31.362318	10.375488	6.4686842	10.38661	22.164654	.33504313	10.110667	17.917288	22.551867	12.286777	10.551412	1.0619066	1.0473189	2.0317738	3.4456072	2.3394461	1.8669727
1	0	1	0	1	9	0	0	0	0	2	0	2	1	5	5.3698468	0	0	0	0	.037145652	0	.15472701	.055765025	.023274219	0	.048643116	0	.058185544	.62225944	2.8918793	2.8499999	7.627605	31.362318	10.375488	6.4686842	10.38661	22.164654	.33504313	10.110667	17.917288	22.551867	12.286777	7.2302837	1.0619066	1.0473189	2.0317738	3.4456072	2.3394461	1.8669727
1	0	1	0	1	15	1	0	0	0	1	1	1	1	5	4.5033588	0	0	0	0	0	0	0	0	0	0	0	.33248451	0	.66751552	2.8918793	2.8499999	7.627605	31.362318	10.375488	6.4686842	10.38661	22.164654	.33504313	10.110667	17.917288	22.551867	12.286777	30.145	1.0619066	1.0473189	2.0317738	3.4456072	2.3394461	1.8669727
1	0	1	0	1	8	0	0	1	0	4	0	2	1	4	3.3854067	0	0	0	0	0	0	0	0	0	0	0	0	0	1	2.8918793	2.8499999	7.627605	31.362318	10.375488	6.4686842	10.38661	22.164654	.33504313	10.110667	17.917288	22.551867	12.286777	12.442526	1.0619066	1.0473189	2.0317738	3.4456072	2.3394461	1.8669727
1	0	1	0	1	6	1	0	0	4	3	0	2	0	3	3.5737491	0	0	0	0	0	0	.066479668	0	0	0	0	0	0	.93352038	2.8918793	2.8499999	7.627605	31.362318	10.375488	6.4686842	10.38661	22.164654	.33504313	10.110667	17.917288	22.551867	12.286777	16.353231	1.0619066	1.0473189	2.0317738	3.4456072	2.3394461	1.8669727
1	0	1	1	1	16	0	0	1	0	2	0	2	0	4	4.1587267	0	0	0	0	0	0	0	0	0	0	0	0	0	1	2.8918793	2.8499999	7.627605	31.362318	10.375488	6.4686842	10.38661	22.164654	.33504313	10.110667	17.917288	22.551867	12.286777	26.060392	1.0619066	1.0473189	2.0317738	3.4456072	2.3394461	1.8669727
1	0	1	0	1	5	0	0	0	1	4	0	2	1	3	4.3255887	0	0	0	0	0	0	.25631529	.01957413	0	0	0	0	.10554159	.61856896	2.8918793	2.8499999	7.627605	31.362318	10.375488	6.4686842	10.38661	22.164654	.33504313	10.110667	17.917288	22.551867	12.286777	4.4089651	1.0619066	1.0473189	2.0317738	3.4456072	2.3394461	1.8669727
1	0	1	1	1	12	0	1	0	0	2	0	2	1	3	4.7570324	0	0	0	0	0	0	0	0	0	0	0	0	.042697594	.95730239	2.8918793	2.8499999	7.627605	31.362318	10.375488	6.4686842	10.38661	22.164654	.33504313	10.110667	17.917288	22.551867	16.677851	11.673242	1.0619066	1.0473189	2.0317738	3.4456072	2.3394461	1.8669727
1	0	1	0	1	11	0	0	1	0	2	0	2	1	4	3.1493113	0	0	0	0	0	0	0	0	0	0	0	0	0	1	2.8918793	2.8499999	7.627605	31.362318	10.375488	6.4686842	10.38661	22.164654	.33504313	10.110667	17.917288	22.551867	12.286777	13.228069	1.0619066	1.0473189	2.0317738	3.4456072	2.3394461	1.8669727
1	1	1	0	1	12	0	0	2	0	4	0	2	0	6	5.1661563	0	0	0	0	0	0	0	0	0	0	0	0	0	1	2.8918793	2.8499999	7.627605	31.362318	10.375488	6.4686842	10.38661	22.164654	.33504313	10.110667	17.917288	22.551867	12.286777	17.063656	1.0619066	1.0473189	2.0317738	3.4456072	2.3394461	1.8669727
1	0	1	0	1	2		0	0	0	2	0	2	1	3	4.4946856	.068349339	0	0	0	0	.03238776	0	0	0	0	0	0	0	.89926296	2.8918793	2.8499999	7.627605	31.362318	10.375488	6.4686842	10.38661	22.164654	.33504313	10.110667	17.917288	22.551867	12.286777	5.7860856	1.0619066	1.0473189	2.0317738	3.4456072	2.3394461	1.8669727
1	0	1	0	1	5	1	2	1	0	2	0	2	0	4	3.5904393	0	0	0	0	0	0	0	0	0	.11310345	0	0	.027586207	.85931033	2.8918793	2.8499999	7.627605	31.362318	10.375488	6.4686842	10.38661	22.164654	.33504313	10.110667	17.917288	22.551867	12.286777	7.1495805	1.0619066	1.0473189	2.0317738	3.4456072	2.3394461	1.8669727
1	0	1	0	1	12	0	1	0	0	3	0	2	1	8	2.6817062	0	0	0	.13620809	0	0	0	0	0	0	0	0	0	.86379194	2.8918793	2.8499999	7.627605	31.362318	10.375488	6.4686842	10.38661	22.164654	.33504313	10.110667	17.917288	22.551867	12.286777	5.1762848	1.0619066	1.0473189	2.0317738	3.4456072	2.3394461	1.8669727
1	0	1	0	1	0	0	0	0	0	1	1	2	1	6	4.6787925	0	0	0	0	0	0	0	.12495355	0	0	0	0	0	.87504649	2.8918793	2.8499999	7.627605	31.362318	10.375488	6.4686842	10.38661	22.164654	.33504313	10.110667	17.917288	22.551867	12.286777	9.9149208	1.0619066	1.0473189	2.0317738	3.4456072	2.3394461	1.8669727
1	1	1	0	1	3	0	0	0	0	1	0	2	1	4	2.6461749	0	0	0	0	0	0	0	0	0	0	0	0	0	1	2.8918793	2.8499999	7.627605	31.362318	10.375488	6.4686842	10.38661	22.164654	.33504313	10.110667	17.917288	22.551867	12.286777	4.326189	1.0619066	1.0473189	2.0317738	3.4456072	2.3394461	1.8669727
1	1	1	0	1	12	0	0	0	0	3	0	2	1	4	4.8751211	0	0	0	0	0	0	0	0	0	0	0	0	0	1	2.8918793	2.8499999	7.627605	31.362318	10.375488	6.4686842	10.38661	22.164654	.33504313	10.110667	17.917288	22.551867	12.286777	15.50731	1.0619066	1.0473189	2.0317738	3.4456072	2.3394461	1.8669727
1	0	1	0	1	0	0	0	0	0	0	1	2	1	6	6.1514339	.013038198	0	0	0	.010609515	0	.10909905	.056562774	.047806732	0	0	0	0	.76288378	2.8918793	2.8499999	7.627605	31.362318	10.375488	6.4686842	10.38661	22.164654	.33504313	10.110667	17.917288	22.551867	12.286777	9.7648287	1.0619066	1.0473189	2.0317738	3.4456072	2.3394461	1.8669727
1	0	1	0	1	12	0	0	0	0	3	0	1	0	5	6.0066733	.028833132	0	0	.0038165122	.026887944	0	.10215942	.05857731	0	0	.020904638	.0098736873	.027306529	.72164088	2.8918793	2.8499999	7.627605	31.362318	10.375488	6.4686842	10.38661	22.164654	.33504313	10.110667	17.917288	22.551867	12.286777	17.110207	1.0619066	1.0473189	2.0317738	3.4456072	2.3394461	1.8669727
1	0	1	1	1	10	0	0	0	0	2	0	2	0	6	5.0025358	0	0	0	0	0	0	0	0	0	0	0	0	0	1	2.8918793	2.8499999	7.627605	31.362318	10.375488	6.4686842	10.38661	22.164654	.33504313	10.110667	17.917288	22.551867	12.286777	4.9941068	1.0619066	1.0473189	2.0317738	3.4456072	2.3394461	1.8669727
1	0	1	1	1	16	1	0	0	0	1	0	2	0	4	4.0118685	0	0	0	0	.074570134	0	0	0	0	0	0	0	0	.92542988	2.8918793	2.8499999	7.627605	31.362318	10.375488	6.4686842	10.38661	22.164654	.33504313	10.110667	17.917288	22.551867	12.286777	11.338941	1.0619066	1.0473189	2.0317738	3.4456072	2.3394461	1.8669727
1	0	1	0	1	9	0	1	1	1	2	0	2	1	5	4.6166043	0	0	0	0	0	0	.1073653	.055462189	0	.020662382	0	0	.080870003	.73564017	2.8918793	2.8499999	7.627605	31.362318	10.375488	6.4686842	10.38661	22.164654	.33504313	10.110667	17.917288	22.551867	12.286777	9.9383345	1.0619066	1.0473189	2.0317738	3.4456072	2.3394461	1.8669727
1	0	0	1	1	8	0	0	2	1	2	0	2	0	5	4.9011178	.06039869	0	0	0	0	0	.02521571	.091044329	0	0	0	0	.036447488	.78689378	2.8918793	2.8499999	7.627605	31.362318	10.375488	6.4686842	10.38661	22.164654	.33504313	10.110667	17.917288	22.551867	12.286777	8.3646183	1.0619066	1.0473189	2.0317738	3.4456072	2.3394461	1.8669727
1	0	1	0	1	9	0	0	0	1	2	0	2	0	7	4.9772162	0	0	0	0	0	0	.043565176	.039015647	0	0	0	0	.02123113	.89618808	2.8918793	2.8499999	7.627605	31.362318	10.375488	6.4686842	10.38661	22.164654	.33504313	10.110667	17.917288	22.551867	12.286777	8.8377705	1.0619066	1.0473189	2.0317738	3.4456072	2.3394461	1.8669727
1	1	1	1	1	0	0	0	0	0	0	2	3	0	7	4.8678422	0	0	0	0	0	0	.038988005	0	.052983698	0	.079744697	0	.091433413	.73685026	2.8918793	2.8499999	7.627605	31.362318	10.375488	6.4686842	10.38661	22.164654	.33504313	10.110667	17.917288	22.551867	12.477427	11.673242	1.0619066	1.0473189	2.0317738	3.4456072	2.3394461	1.8669727
1	0	1	0	1	12	0	0	0	0	2	0	1	0	3	5.1618676	0	0	0	0	0	0	.036105219	0	0	0	0	0	0	.96389478	2.8918793	2.8499999	7.627605	31.362318	10.375488	6.4686842	10.38661	22.164654	.33504313	10.110667	17.917288	22.551867	12.286777	12.999925	1.0619066	1.0473189	2.0317738	3.4456072	2.3394461	1.8669727
1	0	1	0	1	16	0	1	0	1	2	0	2	1	6	4.4447665	0	0	0	0	0	0	0	0	0	0	0	0	0	1	2.8918793	2.8499999	7.627605	31.362318	10.375488	6.4686842	10.38661	22.164654	.33504313	10.110667	17.917288	22.551867	12.286777	16.303814	1.0619066	1.0473189	2.0317738	3.4456072	2.3394461	1.8669727
1	0	1	0	1	12	1	1	0	1	2	1	2	0	8	1.6094379	0	0	0	0	0	0	0	0	0	0	0	0	0	1	2.8918793	2.8499999	7.627605	31.362318	10.375488	6.4686842	10.38661	22.164654	.33504313	10.110667	17.917288	22.551867	12.286777	6.7114096	1.0619066	1.0473189	2.0317738	3.4456072	2.3394461	1.8669727
1	1	1	1	1	6	1	0	0	0	2	0	2	0	5	3.8258114	.1794201	0	0	0	0	0	0	.12579028	0	0	0	0	0	.69478965	2.0574999	2.8499999	7.627605	31.362318	10.375488	6.4686842	10.38661	22.164654	.33504313	10.110667	17.917288	22.551867	12.286777	11.673242	.72149158	1.0473189	2.0317738	3.4456072	2.3394461	1.8669727
1	0	1	0	1	6	0	4	0	0	1	0	2	1	2	3.8277714	0	0	0	0	0	0	.30330724	0	0	0	0	0	.25892079	.43777198	2.8918793	2.8499999	7.627605	31.362318	10.375488	6.4686842	10.38661	22.164654	.33504313	10.110667	17.917288	22.551867	12.286777	5.8998728	1.0619066	1.0473189	2.0317738	3.4456072	2.3394461	1.8669727
1	1	1	0	1	5	0	0	0	2	2	0	2	1	4	4.5807753	0	0	0	0	0	0	.071421251	0	0	.067424938	.084434874	.020903779	.030433444	.72538167	2.8918793	2.8499999	7.627605	31.362318	10.375488	6.4686842	10.38661	22.164654	.33504313	10.110667	26.15873	22.551867	12.286777	11.673242	1.0619066	1.0473189	2.0317738	3.4456072	2.3394461	1.8669727
1	0	1	0	1	12	1	0	0	1	1	1	2	1	7	5.0212455	0	0	0	0	0	0	.030277045	.038720313	0	0	0	0	0	.93100262	2.8918793	2.8499999	7.627605	31.362318	10.375488	6.4686842	2.5303197	22.164654	.33504313	10.110667	17.917288	22.551867	12.286777	11.673242	1.0619066	1.0473189	2.0317738	3.4456072	2.3394461	1.8669727
1	0	1	0	1	12	0	0	0	1	1	0	2	1	4	1.9459101	0	0	0	0	0	0	0	0	0	0	0	0	0	1	2.8918793	2.8499999	7.627605	31.362318	10.375488	6.4686842	10.38661	22.164654	.33504313	10.110667	17.917288	22.551867	12.286777	6.7114096	1.0619066	1.0473189	2.0317738	3.4456072	2.3394461	1.8669727
1	0	1	0	1	0	0	0	0	2	2	0	2	1	5	3.1454446	0	0	0	0	0	0	.16788636	0	0	0	0	0	0	.83211368	2.8918793	2.8499999	7.627605	31.362318	10.375488	6.4686842	2.5291829	22.164654	.33504313	10.110667	17.917288	22.551867	12.286777	11.673242	1.0619066	1.0473189	2.0317738	3.4456072	2.3394461	1.8669727
1	0	1	0	1	9	0	1	0	0	4	0	2	1	7	4.5716133	0	0	0	0	0	0	0	0	0	0	0	0	0	1	2.8918793	2.8499999	7.627605	31.362318	10.375488	6.4686842	10.38661	22.164654	.33504313	10.110667	17.917288	22.551867	12.286777	8.1024017	1.0619066	1.0473189	2.0317738	3.4456072	2.3394461	1.8669727
1	0	1	0	1	9	0	2	0	0	2	0	2	1	3	4.6115499	0	0	0	0	0	0	.071244039	0	0	0	0	0	0	.928756	2.8918793	2.8499999	7.627605	31.362318	10.375488	6.4686842	10.38661	22.164654	.33504313	10.110667	17.917288	22.551867	12.286777	10.086584	1.0619066	1.0473189	2.0317738	3.4456072	2.3394461	1.8669727
1	0	1	0	1	9	0	0	0	0	3	0	2	1	5	3.8443863	0	0	0	.021827517	0	0	0	0	0	0	0	0	.074256361	.90391606	2.8918793	2.8499999	7.627605	34	10.375488	6.4686842	10.38661	22.164654	.33504313	10.110667	17.917288	22.551867	12.286777	11.673242	1.0619066	1.0473189	2.0317738	3.5263605	2.3394461	1.8669727
1	0	1	0	1	13	0	0	2	0	1	0	2	1	5	3.9041924	0	0	0	0	0	0	.15037291	.11892764	0	0	0	0	0	.73069942	2.8918793	2.8499999	7.627605	31.362318	10.375488	6.4686842	10.38661	22.164654	.33504313	10.110667	17.917288	22.551867	12.286777	3.3696351	1.0619066	1.0473189	2.0317738	3.4456072	2.3394461	1.8669727
1	0	1	0	1	8	0	1	0	1	2	0	2	1	5	3.4704125	0	0	0	0	0	0	0	0	0	0	0	0	0	1	2.8918793	2.8499999	7.627605	31.362318	10.375488	6.4686842	10.38661	22.164654	.33504313	10.110667	17.917288	22.551867	12.286777	3.7495377	1.0619066	1.0473189	2.0317738	3.4456072	2.3394461	1.8669727
1	0	1	0	1	5	2	0	0	0	2	0	2	1	6	3.6341593	0	0	0	0	0	0	0	0	0	0	0	0	.26247689	.73752308	2.8918793	2.8499999	7.627605	31.362318	10.375488	6.4686842	10.38661	22.164654	.33504313	10.110667	17.917288	22.551867	12.286777	18.902012	1.0619066	1.0473189	2.0317738	3.4456072	2.3394461	1.8669727
1	0	1	1	1	6		0	0	0	3	2	2	1	6	4.7818928	0	0	.079946369	0	0	0	.13349536	0	0	0	0	.035447918	0	.75111037	2.8918793	2.8499999	7.627605	31.362318	10.375488	6.4686842	10.38661	22.164654	.33504313	10.110667	17.917288	22.551867	12.286777	10.061937	1.0619066	1.0473189	2.0317738	3.4456072	2.3394461	1.8669727
1	1	1	0	1	16	1	0	0	0	3	0	2	1	7	4.7981844	0	0	.039904363	0	0	0	0	0	0	.20265479	0	0	0	.75744087	2.8918793	2.8499999	7.627605	31.362318	10.375488	6.4686842	10.38661	22.164654	.33504313	10.110667	17.917288	22.551867	12.286777	13.042959	1.0619066	1.0473189	2.0317738	3.4456072	2.3394461	1.8669727
1	0	1	0	1	12	1	0	0	0	2	1	2	1	6	4.366786	0	0	0	0	0	0	0	.068155855	0	0	0	.027795406	.047721792	.85632694	2.8918793	2.8499999	7.627605	31.362318	10.375488	6.4686842	10.38661	22.164654	.33504313	10.110667	17.917288	22.551867	12.286777	16.500235	1.0619066	1.0473189	2.0317738	3.4456072	2.3394461	1.8669727
1	0	1	0	1	15	1	0	0	0	1	1	2	1	6	5.1447001	0	0	.074160457	.015858211	0	0	0	0	0	0	.054337688	0	.014400654	.84124303	2.8918793	2.8499999	7.627605	31.362318	10.375488	6.4686842	10.38661	22.164654	.33504313	10.110667	17.917288	22.551867	12.286777	9.7262516	1.0619066	1.0473189	2.0317738	3.4456072	2.3394461	1.8669727
1	0	1	0	1	12	1	0	1	1	2	0	2	1	5	5.6465416	.013306978	0	0	.016271928	.019201582	0	.030426035	.049274646	0	.031837918	0	0	.036391232	.80328971	2.8918793	2.8499999	7.627605	31.362318	10.375488	6.4686842	9.8533182	22.164654	.33504313	10.110667	17.917288	22.551867	12.286777	11.673242	1.0619066	1.0473189	2.0317738	3.4456072	2.3394461	1.8669727
1	0	1	0	1	9	0	2	0	0	2	0	2	0	2	3.0629234	0	0	0	0	0	0	0	0	0	0	0	0	0	1	2.8918793	2.8499999	7.627605	31.362318	10.375488	6.4686842	10.38661	22.164654	.33504313	10.110667	17.917288	22.551867	12.286777	9.979434	1.0619066	1.0473189	2.0317738	3.4456072	2.3394461	1.8669727
1	0	1	1	1	0	0	0	0	0	1	1	1	1	4	4.4043994	0	0	0	0	0	0	.066984475	0	0	0	0	0	0	.93301547	2.8918793	2.8499999	7.627605	31.362318	10.375488	6.4686842	10.38661	22.164654	.33504313	10.110667	17.917288	22.551867	12.286777	10.160438	1.0619066	1.0473189	2.0317738	3.4456072	2.3394461	1.8669727
1	0	1	0	1	12	0	1	0	0	2	0	2	1	4	2.7447035	0	0	0	0	0	0	.25385603	0	.4241645	0	0	0	0	.32197943	2.8918793	2.8499999	7.627605	31.362318	10.375488	6.4686842	2.5304294	22.164654	.33504313	10.110667	17.917288	22.551867	12.286777	11.673242	1.0619066	1.0473189	2.0317738	3.4456072	2.3394461	1.8669727
1	0	1	0	1	0	0	1	0	3	3	1	2	1	7	4.8556175	.06352172	0	0	.037910637	.02358711	0	.20823604	0	0	0	0	0	.058306091	.60843843	2.8918793	2.8499999	7.627605	31.362318	10.375488	6.4686842	10.38661	22.164654	.33504313	10.110667	17.917288	22.551867	12.286777	6.6239519	1.0619066	1.0473189	2.0317738	3.4456072	2.3394461	1.8669727
1	0	1	0	1	6	0	0	1	1	2	0	2	0	6	4.8509359	0	0	0	0	0	0	.031284217	0	0	0	0	0	.02330674	.945409	2.8918793	2.8499999	7.627605	31.362318	10.375488	6.4686842	2.5856495	22.164654	.33504313	10.110667	17.917288	22.551867	12.286777	11.673242	1.0619066	1.0473189	2.0317738	3.4456072	2.3394461	1.8669727
1	0	1	0	1	5	0	0	0	0	2	0	1	1	5	4.5161204	0	0	0	0	0	0	.055203326	0	.055968519	0	0	0	0	.88882816	2.8918793	2.8499999	7.627605	31.362318	10.375488	6.4686842	10.38661	22.164654	.33504313	10.110667	17.917288	22.551867	12.286777	11.321089	1.0619066	1.0473189	2.0317738	3.4456072	2.3394461	1.8669727
1	0	1	0	1	16	2	0	0	0	2	1	2	0	8	4.4298639	0	0	0	0	0	0	.10200191	0	0	0	0	0	.092111535	.80588657	2.8918793	2.8499999	7.627605	31.362318	10.375488	6.4686842	10.38661	22.164654	.33504313	10.110667	17.917288	22.551867	12.286777	8.0542498	1.0619066	1.0473189	2.0317738	3.4456072	2.3394461	1.8669727
1	0	1	0	1	12	0	0	0	0	4	0	2	0	6	4.3278346	0	0	0	0	0	0	0	0	0	0	0	0	0	1	2.8918793	2.8499999	7.627605	31.362318	10.375488	6.4686842	10.38661	22.164654	.33504313	10.110667	17.917288	22.551867	12.286777	12.909348	1.0619066	1.0473189	2.0317738	3.4456072	2.3394461	1.8669727
1	0	1	0	1	7	1	0	0	0	2	0	2	0	5	4.2629614	0	0	0	0	0	0	0	0	0	0	0	0	.042241625	.95775837	2.8918793	2.8499999	7.627605	31.362318	10.375488	6.4686842	10.38661	22.164654	.33504313	10.110667	17.917288	22.551867	12.286777	7.5379467	1.0619066	1.0473189	2.0317738	3.4456072	2.3394461	1.8669727
1	0	1	0	1	5	0	1	2	2	2	0	2	0	6	4.1624703	0	0	0	0	0	0	0	0	0	0	0	0	0	1	2.8918793	2.8499999	7.627605	31.362318	10.375488	6.4686842	10.38661	22.164654	.33504313	10.110667	17.917288	22.551867	12.286777	9.7646265	1.0619066	1.0473189	2.0317738	3.4456072	2.3394461	1.8669727
1	0	1	0	1	3	1	0	0	0	1	0	2	1	4	2.6581595	0	0	0	0	0	0	0	0	0	0	0	0	.41555709	.58444285	2.8918793	2.8499999	7.627605	31.362318	10.375488	6.4686842	10.38661	22.164654	.33504313	10.110667	17.917288	22.551867	12.286777	6.154109	1.0619066	1.0473189	2.0317738	3.4456072	2.3394461	1.8669727
1	0	1	1	1	7	0	0	0	0	3	0	2	0	8	3.706965	0	0	0	0	0	0	0	0	0	0	0	0	0	1	2.8918793	2.8499999	7.627605	31.362318	10.375488	6.4686842	10.38661	22.164654	.33504313	10.110667	17.917288	22.551867	12.286777	7.3421941	1.0619066	1.0473189	2.0317738	3.4456072	2.3394461	1.8669727
1	0	1	0	1	5	0	0	1	0	2	0	2	1	6	3.7150345	0	0	0	0	0	0	0	0	.90306872	0	0	0	0	.096931316	2.8918793	2.8499999	7.627605	31.362318	10.375488	6.4686842	10.38661	22.164654	.30900002	10.110667	17.917288	22.551867	12.286777	11.673242	1.0619066	1.0473189	2.0317738	3.4456072	2.3394461	1.8669727
1	0	1	0	1	12	3	0	0	0	2	0	2	0	8	3.9233584	0	0	0	0	0	0	0	0	0	0	0	0	0	1	2.8918793	2.8499999	7.627605	31.362318	10.375488	6.4686842	10.38661	22.164654	.33504313	10.110667	17.917288	22.551867	12.286777	20.286865	1.0619066	1.0473189	2.0317738	3.4456072	2.3394461	1.8669727
1	0	1	0	1	8	0	1	0	1	2	0	2	0	5	3.7873664	0	0	0	0	0	0	0	0	0	0	0	0	0	1	2.8918793	2.8499999	7.627605	31.362318	10.375488	6.4686842	10.38661	22.164654	.33504313	10.110667	17.917288	22.551867	12.286777	11.680783	1.0619066	1.0473189	2.0317738	3.4456072	2.3394461	1.8669727
1	0	1	1	1	1	0	0	0	0	2	0	1	0	5	4.4703808	0	0	0	0	0	0	0	.054468479	0	0	0	0	.076553382	.8689782	2.8918793	2.8499999	7.627605	31.362318	10.375488	6.4686842	10.38661	22.164654	.33504313	10.110667	17.917288	22.551867	12.286777	15.385795	1.0619066	1.0473189	2.0317738	3.4456072	2.3394461	1.8669727
1	0	1	0	1	5	0	1	1	0	1	0	1	1	4	4.1380424	0	0	0	0	0	0	.13704531	.10178685	0	0	0	0	0	.76116782	2.8918793	2.8499999	7.627605	31.362318	10.375488	6.4686842	10.38661	22.164654	.33504313	10.110667	17.917288	22.551867	12.286777	11.846476	1.0619066	1.0473189	2.0317738	3.4456072	2.3394461	1.8669727
1	0	1	0	1	0	0	0	0	0	1	1	2	1	5	5.2167277	.022079965	0	0	0	.11067107	0	.12423371	0	.033147074	0	0	0	0	.70986819	2.8918793	2.8499999	7.627605	31.362318	10.375488	6.4686842	10.38661	22.164654	.33504313	10.110667	17.917288	22.551867	12.286777	7.7333193	1.0619066	1.0473189	2.0317738	3.4456072	2.3394461	1.8669727
1	1	1	0	1	12	2	1	1	0	2	1	2	0	9	4.8381848	0	0	0	0	0	0	0	0	0	0	0	0	0	1	2.8918793	2.8499999	7.627605	31.362318	10.375488	6.4686842	10.38661	22.164654	.33504313	10.110667	17.917288	22.551867	12.286777	14.215693	1.0619066	1.0473189	2.0317738	3.4456072	2.3394461	1.8669727
1	0	1	0	1	0	0	1	1	0	4	0	2	0	4	4.6277142	0	0	0	0	0	0	0	.048689868	0	0	0	0	0	.9513101	2.8918793	2.8499999	7.627605	31.362318	10.375488	6.4686842	10.38661	22.164654	.33504313	10.110667	17.917288	22.551867	12.286777	9.1190395	1.0619066	1.0473189	2.0317738	3.4456072	2.3394461	1.8669727
1	0	1	0	1	13	0	0	0	0	1	0	2	1	4	3.7283406	0	0	0	0	0	0	0	0	0	0	0	0	0	1	2.8918793	2.8499999	7.627605	31.362318	10.375488	6.4686842	10.38661	22.164654	.33504313	10.110667	17.917288	22.551867	12.286777	9.297534	1.0619066	1.0473189	2.0317738	3.4456072	2.3394461	1.8669727
1	0	1	0	1	4	0	0	0	0	2	0	2	1	6	4.9247141	0	0	0	0	0	0	.090519436	.045332365	0	0	.02535416	0	0	.83879405	2.8918793	2.8499999	7.627605	31.362318	10.375488	6.4686842	2.4920001	22.164654	.33504313	10.110667	17.917288	22.551867	12.286777	11.673242	1.0619066	1.0473189	2.0317738	3.4456072	2.3394461	1.8669727
1	0	1	0	1	12	0	2	1	0	4	0	2	0	6	3.5307627	0	0	0	0	0	0	0	0	0	0	0	0	0	1	2.8918793	2.8499999	7.627605	31.362318	10.375488	6.4686842	10.38661	22.164654	.33504313	10.110667	17.917288	22.551867	12.286777	7.8260231	1.0619066	1.0473189	2.0317738	3.4456072	2.3394461	1.8669727
1	0	1	1	1	12	1	0	0	2	2	0	2	0	5	4.919908	0	0	0	0	0	0	0	0	0	0	0	0	0	1	2.8918793	2.8499999	7.627605	31.362318	10.375488	6.4686842	10.38661	22.164654	.33504313	10.110667	17.917288	22.551867	12.286777	9.4502001	1.0619066	1.0473189	2.0317738	3.4456072	2.3394461	1.8669727
1	0	1	0	1	16	1	1	2	0	2	0	2	1	8	3.4088347	0	0	0	0	0	0	0	0	0	0	0	0	0	1	2.8918793	2.8499999	7.627605	31.362318	10.375488	6.4686842	10.38661	22.164654	.33504313	10.110667	17.917288	22.551867	12.286777	14.880571	1.0619066	1.0473189	2.0317738	3.4456072	2.3394461	1.8669727
1	0	1	0	1	0	0	0	0	0	0	1	2	0	5	4.5663257	0	0	0	0	0	0	0	0	0	0	0	0	0	1	2.8918793	2.8499999	7.627605	31.362318	10.375488	6.4686842	10.38661	22.164654	.33504313	10.110667	17.917288	22.551867	12.286777	8.8160305	1.0619066	1.0473189	2.0317738	3.4456072	2.3394461	1.8669727
1	0	1	0	1	16	1	1	0	0	2	0	2	1	6	4.7108808	0	0	0	0	.074403964	0	.060638774	0	.072244711	0	0	0	0	.79271257	2.8918793	2.8499999	7.627605	31.362318	10.375488	6.4686842	10.38661	22.164654	.33504313	10.110667	17.917288	22.551867	12.286777	11.296406	1.0619066	1.0473189	2.0317738	3.4456072	2.3394461	1.8669727
1	0	1	1	1	16	1	0	2	0	2	1	1	1	8	5.1321449	.028397685	0	0	.034596764	0	0	0	.032117132	0	0	.14995867	.097355053	.077340893	.58023375	2.8918793	2.8499999	7.627605	31.362318	10.375488	6.4686842	10.38661	22.164654	.33504313	10.110667	17.917288	22.551867	12.286777	15.189049	1.0619066	1.0473189	2.0317738	3.4456072	2.3394461	1.8669727
1	0	1	1	1	4	0	0	0	0	0	1	2	0	3	5.4337654	0	0	0	0	.15427275	0	0	0	0	0	0	0	.046024192	.79970306	2.8918793	2.8499999	7.627605	31.362318	10.375488	6.4686842	10.38661	22.164654	.33504313	10.110667	17.917288	22.551867	12.286777	9.803937	1.0619066	1.0473189	2.0317738	3.4456072	2.3394461	1.8669727
1	0	1	0	1	12	0	0	0	0	1	0	2	0	2	4.0249944	0	0	0	0	0	0	0	.088603072	0	0	0	0	0	.91139692	2.8918793	2.8499999	7.627605	31.362318	10.375488	6.4686842	10.38661	22.164654	.33504313	10.110667	17.917288	22.551867	12.286777	4.8956985	1.0619066	1.0473189	2.0317738	3.4456072	2.3394461	1.8669727
1	0	1	0	1	16	1	0	0	0	1	1	2	1	8	5.3754635	0	0	0	0	.16459915	0	.013608591	0	0	0	.14284392	.013932604	.057905942	.60710979	2.8918793	2.8499999	7.627605	31.362318	10.375488	6.4686842	10.38661	22.164654	.33504313	10.110667	17.917288	22.551867	12.286777	10.687278	1.0619066	1.0473189	2.0317738	3.4456072	2.3394461	1.8669727
1	0	1	1	1	16	0	0	0	0	1	0	2	0	5	4.6375403	0	0	0	0	0	0	.16535968	.10417273	0	0	0	0	0	.73046762	2.8918793	2.8499999	7.627605	31.362318	10.375488	6.4686842	10.38661	22.164654	.33504313	10.110667	17.917288	22.551867	12.286777	12.953939	1.0619066	1.0473189	2.0317738	3.4456072	2.3394461	1.8669727
1	0	1	0	1	11	0	1	0	0	2	0	2	1	4	4.2272716	0	0	0	0	0	0	.11294323	0	0	0	0	0	0	.88705677	2.8918793	2.8499999	7.627605	31.362318	10.375488	6.4686842	10.38661	22.164654	.33504313	10.110667	17.917288	22.551867	12.286777	21.222992	1.0619066	1.0473189	2.0317738	3.4456072	2.3394461	1.8669727
1	0	1	0	1	16	1	0	1	1	2	0	2	1	7	6.2715178	.026753323	0	0	0	.037654925	0	.042888451	.054130137	.0024183795	0	.0043455255	0	.0010769346	.83073229	2.8918793	2.8499999	7.627605	31.362318	10.375488	6.4686842	10.38661	19.1	.33504313	10.110667	17.917288	22.551867	12.286777	11.673242	1.0619066	1.0473189	2.0317738	3.4456072	2.3394461	1.8669727
1	0	1	0	1	0	0	0	2	2	5	1	2	1	7	4.7490106	0	0	0	0	0	0	0	.043734305	0	0	0	0	0	.95626569	2.8918793	2.8499999	7.627605	31.362318	10.375488	6.4686842	10.38661	22.164654	.33504313	10.110667	17.917288	22.551867	12.286777	9.1719475	1.0619066	1.0473189	2.0317738	3.4456072	2.3394461	1.8669727
1	0	1	0	1	12	0	1	1	1	2	0	1	1	4	4.4078164	0	0	0	.01815081	0	0	.11523937	.036423437	0	0	0	0	.12181751	.70836884	2.8918793	2.8499999	7.627605	31.362318	10.375488	6.4686842	10.38661	22.164654	.33504313	10.110667	17.917288	22.551867	12.286777	9.9004526	1.0619066	1.0473189	2.0317738	3.4456072	2.3394461	1.8669727
1	0	1	1	1	5	0	1	1	1	7	0	2	1	6	5.9606447	0	0	0	.014309287	.033671942	0	.0063682771	.012040427	0	.037101015	.012788119	.0090238741	.078327224	.79636979	2.8918793	2.8499999	7.627605	31.362318	10.375488	6.4686842	10.38661	22.164654	.33504313	10.110667	17.917288	22.551867	12.286777	9.8556528	1.0619066	1.0473189	2.0317738	3.4456072	2.3394461	1.8669727
1	0	1	0	1	3	0	0	0	0	1	0	2	1	2	2.9030685	0	0	0	0	0	0	0	0	0	0	.20735052	0	.17827757	.6143719	2.8918793	2.8499999	7.627605	31.362318	10.375488	6.4686842	10.38661	22.164654	.33504313	10.110667	8.5327311	22.551867	12.286777	11.673242	1.0619066	1.0473189	2.0317738	3.4456072	2.3394461	1.8669727
1	0	1	0	1	12	1	0	0	0	1	0	2	0	3	2.3456447	0	0	0	0	0	0	0	0	0	0	0	0	0	1	2.8918793	2.8499999	7.627605	31.362318	10.375488	6.4686842	10.38661	22.164654	.33504313	10.110667	17.917288	22.551867	12.286777	17.262932	1.0619066	1.0473189	2.0317738	3.4456072	2.3394461	1.8669727
1	0	1	0	1	2	1	0	0	0	1	1	2	0	7	6.1545186	0	0	0	0	0	0	.0052884202	.012721943	0	0	0	0	.0084317382	.97355789	2.8918793	2.8499999	7.627605	31.362318	10.375488	6.4686842	10.38661	22.164654	.33504313	10.110667	17.917288	22.551867	12.286777	6.9495621	1.0619066	1.0473189	2.0317738	3.4456072	2.3394461	1.8669727
1	0	1	0	1	12	0	2	1	2	2	0	2	1	5	3.1650531	0	0	0	0	0	0	.3111017	0	0	0	.12536936	0	0	.5635289	2.8918793	2.8499999	7.627605	31.362318	10.375488	6.4686842	10.38661	22.164654	.33504313	10.110667	8.534483	22.551867	12.286777	11.673242	1.0619066	1.0473189	2.0317738	3.4456072	2.3394461	1.8669727
1	0	1	0	1	9	0	1	0	0	4	0	2	1	5	3.2984262	0	0	0	.10934614	0	0	0	0	0	0	0	0	0	.89065385	2.8918793	2.8499999	7.627605	33.636364	10.375488	6.4686842	10.38661	22.164654	.33504313	10.110667	17.917288	22.551867	12.286777	11.673242	1.0619066	1.0473189	2.0317738	3.5156078	2.3394461	1.8669727
1	0	1	0	1	12	1	1	0	0	2	0	2	1	5	3.0464253	0	0	0	.16397338	0	0	0	0	0	0	0	0	.14211026	.69391632	2.8918793	2.8499999	7.627605	34.5	10.375488	6.4686842	10.38661	22.164654	.33504313	10.110667	17.917288	22.551867	12.286777	11.673242	1.0619066	1.0473189	2.0317738	3.5409594	2.3394461	1.8669727
1	0	1	0	1	0	0	0	0	0	1	0	2	1	5	3.0864866	0	0	0	0	0	0	0	0	0	0	0	0	0	1	2.8918793	2.8499999	7.627605	31.362318	10.375488	6.4686842	10.38661	22.164654	.33504313	10.110667	17.917288	22.551867	12.286777	9.574029	1.0619066	1.0473189	2.0317738	3.4456072	2.3394461	1.8669727
1	0	1	0	1	8	0	1	1	1	0	0	2	1	4	4.139318	0	0	0	0	0	0	0	0	0	0	0	0	0	1	2.8918793	2.8499999	7.627605	31.362318	10.375488	6.4686842	10.38661	22.164654	.33504313	10.110667	17.917288	22.551867	12.286777	8.1491156	1.0619066	1.0473189	2.0317738	3.4456072	2.3394461	1.8669727
1	0	1	0	1	5	0	0	0	1	3	0	1	1	4	2.7800608	0	0	0	0	0	0	0	0	0	0	0	0	0	1	2.8918793	2.8499999	7.627605	31.362318	10.375488	6.4686842	10.38661	22.164654	.33504313	10.110667	17.917288	22.551867	12.286777	6.2216406	1.0619066	1.0473189	2.0317738	3.4456072	2.3394461	1.8669727
1	0	1	0	1	12	1	0	1	1	3	0	2	0	9	4.5247192	0	0	0	0	0	0	0	0	0	0	0	0	0	1	2.8918793	2.8499999	7.627605	31.362318	10.375488	6.4686842	10.38661	22.164654	.33504313	10.110667	17.917288	22.551867	12.286777	24.135193	1.0619066	1.0473189	2.0317738	3.4456072	2.3394461	1.8669727
1	0	1	0	1	15	1	0	0	1	1	0	2	0	5	3.9950767	0	0	0	0	0	0	0	0	0	0	0	.055034049	.0092030186	.93576288	2.8918793	2.8499999	7.627605	31.362318	10.375488	6.4686842	10.38661	22.164654	.33504313	10.110667	17.917288	22.551867	12.286777	5.9336581	1.0619066	1.0473189	2.0317738	3.4456072	2.3394461	1.8669727
1	0	0	0	1	12	0	0	0	1	2	0	1	1	6	3.4701014	0	0	0	0	0	0	0	0	0	0	0	0	0	1	2.8918793	2.8499999	7.627605	31.362318	10.375488	6.4686842	10.38661	22.164654	.33504313	10.110667	17.917288	22.551867	12.286777	11.812159	1.0619066	1.0473189	2.0317738	3.4456072	2.3394461	1.8669727
1	1	1	0	1	0	0	0	0	0	3	1	2	1	7	4.3250594	0	0	0	0	0	0	0	0	0	0	0	0	0	1	2.8918793	2.8499999	7.627605	31.362318	10.375488	6.4686842	10.38661	22.164654	.33504313	10.110667	17.917288	22.551867	12.286777	11.177174	1.0619066	1.0473189	2.0317738	3.4456072	2.3394461	1.8669727
1	0	1	0	1	12	0	0	0	0	2	0	2	0	5	4.3809009	0	0	0	0	0	0	0	0	0	0	0	0	0	1	2.8918793	2.8499999	7.627605	31.362318	10.375488	6.4686842	10.38661	22.164654	.33504313	10.110667	17.917288	22.551867	12.286777	9.923686	1.0619066	1.0473189	2.0317738	3.4456072	2.3394461	1.8669727
1	1	1	1	1	12	0	0	1	1	4	0	2	1	11	5.7124782	.026997553	0	0	0	0	0	.048113141	0	0	0	0	0	0	.92488927	2.8918793	2.8499999	7.627605	31.362318	10.375488	6.4686842	18.76779	22.164654	.33504313	10.110667	17.917288	22.551867	12.286777	11.673242	1.0619066	1.0473189	2.0317738	3.4456072	2.3394461	1.8669727
1	0	1	0	1	12	1	0	2	0	2	0	2	0	5	5.3960791	0	0	0	0	0	0	.039584655	0	0	0	0	0	0	.96041536	2.8918793	2.8499999	7.627605	31.362318	10.375488	6.4686842	10.38661	22.164654	.33504313	10.110667	17.917288	22.551867	12.286777	6.6762266	1.0619066	1.0473189	2.0317738	3.4456072	2.3394461	1.8669727
1	1	1	0	1	16	1	0	0	2	2	0	2	0	6	2.74084	0	0	0	0	0	0	0	0	0	0	.32516128	0	0	.67483872	2.8918793	2.8499999	7.627605	31.362318	10.375488	6.4686842	10.38661	22.164654	.33504313	10.110667	12.759493	22.551867	12.286777	11.673242	1.0619066	1.0473189	2.0317738	3.4456072	2.3394461	1.8669727
1	0	1	0	1	13	0	1	0	0	2	0	2	0	5	4.3295484	0	0	0	0	0	0	.10459755	.065472268	0	0	.086154662	0	0	.74377555	2.8918793	2.8499999	7.627605	31.362318	10.375488	6.4686842	10.38661	22.164654	.33504313	10.110667	17.917288	22.551867	12.286777	12.459826	1.0619066	1.0473189	2.0317738	3.4456072	2.3394461	1.8669727
1	0	1	1	1	16	1	0	0	1	2	0	2	1	5	5.9615722	0	0	0	.01025192	.0019318945	0	.093555205	.020864461	.093065798	0	.0033486169	0	0	.77698213	2.8918793	2.8499999	7.627605	31.362318	10.375488	6.4686842	10.38661	22.164654	.33504313	10.110667	17.917288	22.551867	12.286777	8.3274708	1.0619066	1.0473189	2.0317738	3.4456072	2.3394461	1.8669727
1	1	1	0	1	5	0	0	0	0	1	1	2	1	4	4.0507412	0	0	0	0	0	0	0	0	0	0	0	.052402504	.05623259	.89136487	2.8918793	2.8499999	7.627605	31.362318	10.375488	6.4686842	10.38661	22.164654	.33504313	10.110667	17.917288	22.551867	12.286777	14.234182	1.0619066	1.0473189	2.0317738	3.4456072	2.3394461	1.8669727
1	1	1	0	1	0	0	0	0	1	1	1	1	0	6	3.8475912	0	0	0	0	.011945392	0	.054394197	0	0	0	0	0	0	.93366039	2.8918793	2.8499999	7.627605	31.362318	8.8888884	6.4686842	10.38661	22.164654	.33504313	10.110667	17.917288	22.551867	12.286777	11.673242	1.0619066	1.0473189	2.0317738	3.4456072	2.1848021	1.8669727
1	0	1	0	1	1	0	0	0	1	1	0	1	0	4	4.2127199	0	0	0	0	0	0	.29552856	0	0	0	0	0	0	.70447147	2.8918793	2.8499999	7.627605	31.362318	10.375488	6.4686842	10.38661	22.164654	.33504313	10.110667	17.917288	22.551867	12.286777	9.5838356	1.0619066	1.0473189	2.0317738	3.4456072	2.3394461	1.8669727
1	0	1	0	1	6	0	0	0	1	3	1	2	1	5	4.1680593	0	0	0	0	0	0	.073385976	0	0	0	0	0	0	.92661405	2.8918793	2.8499999	7.627605	31.362318	10.375488	6.4686842	10.38661	22.164654	.33504313	10.110667	17.917288	22.551867	12.286777	9.7613115	1.0619066	1.0473189	2.0317738	3.4456072	2.3394461	1.8669727
1	0	1	0	1	3	0	0	0	1	1	0	1	1	5	4.71698	.036483947	0	0	0	.10578556	0	0	0	0	0	.063310377	0	0	.79442012	2.8918793	2.8499999	7.627605	31.362318	10.375488	6.4686842	10.38661	22.164654	.33504313	10.110667	17.917288	22.551867	12.286777	6.5217676	1.0619066	1.0473189	2.0317738	3.4456072	2.3394461	1.8669727
1	0	1	0	1	9	1	1	0	0	3	0	2	0	6	4.7040195	0	0	0	0	0	0	0	0	0	0	0	0	0	1	2.8918793	2.8499999	7.627605	31.362318	10.375488	6.4686842	10.38661	22.164654	.33504313	10.110667	17.917288	22.551867	12.286777	4.014473	1.0619066	1.0473189	2.0317738	3.4456072	2.3394461	1.8669727
1	0	1	0	1	16	1	1	0	0	4	0	1	0	8	5.5338635	.056455437	0	0	0	0	0	0	.021807838	0	0	.020701643	.059062894	0	.84197217	2.8918793	2.8499999	7.627605	31.362318	10.375488	6.4686842	10.38661	22.164654	.33504313	10.110667	17.917288	22.551867	12.286777	9.0644255	1.0619066	1.0473189	2.0317738	3.4456072	2.3394461	1.8669727
1	0	1	0	1	16	1	0	0	0	3	0	1	1	6	5.9459438	0	0	0	0	0	0	.025745684	.029277865	0	0	0	0	0	.94497645	2.8918793	2.8499999	7.627605	31.362318	10.375488	6.4686842	10.38661	22.164654	.33504313	10.110667	17.917288	22.551867	12.286777	176.93127	1.0619066	1.0473189	2.0317738	3.4456072	2.3394461	1.8669727
1	0	1	0	1	12	0	0	1	2	2	0	1	1	6	3.5533462	0	0	0	0	0	0	0	.14228456	0	0	0	0	0	.85771537	2.8918793	2.8499999	7.627605	31.362318	10.375488	6.4686842	10.38661	22.164654	.33504313	10.110667	17.917288	22.551867	12.286777	20.462147	1.0619066	1.0473189	2.0317738	3.4456072	2.3394461	1.8669727
1	0	1	0	1	16	2	0	0	0	2	0	1	1	7	2.2985771	0	0	0	0	0	0	0	0	0	0	0	0	0	1	2.8918793	2.8499999	7.627605	31.362318	10.375488	6.4686842	10.38661	22.164654	.33504313	10.110667	17.917288	22.551867	12.286777	4.77388	1.0619066	1.0473189	2.0317738	3.4456072	2.3394461	1.8669727
1	0	1	0	1	12	0	0	0	0	3	0	2	1	7	5.2139025	0	0	.025733095	0	0	0	.26200968	0	0	0	0	0	.069963552	.64229369	2.8918793	2.8499999	7.627605	31.362318	10.375488	6.4686842	10.38661	22.164654	.33504313	10.110667	17.917288	22.551867	12.286777	8.4970322	1.0619066	1.0473189	2.0317738	3.4456072	2.3394461	1.8669727
1	0	1	0	1	16	3	0	0	0	2	0	2	0	5	4.654151	0	0	0	0	0	0	0	0	0	0	0	.22890878	0	.77109122	2.8918793	2.8499999	7.627605	31.362318	10.375488	6.4686842	10.38661	22.164654	.33504313	10.110667	17.917288	19.769739	12.286777	11.673242	1.0619066	1.0473189	2.0317738	3.4456072	2.3394461	1.8669727
1	0	1	1	1	15	1	0	0	0	3	1	1	1	11	5.7385058	0	0	0	0	0	0	.018705729	0	0	0	0	0	0	.98129427	2.8918793	2.8499999	7.627605	31.362318	10.375488	6.4686842	10.38661	22.164654	.33504313	10.110667	17.917288	22.551867	12.286777	15.164016	1.0619066	1.0473189	2.0317738	3.4456072	2.3394461	1.8669727
1	0	1	0	1	12	0	0	0	1	2	0	2	1	7	3.9404161	0	0	0	0	0	0	.12500001	.11897356	0	0	0	0	.16018662	.5958398	2.8918793	2.8499999	7.627605	31.362318	10.375488	6.4686842	10.38661	22.164654	.33504313	10.110667	17.917288	22.551867	12.286777	4.5372868	1.0619066	1.0473189	2.0317738	3.4456072	2.3394461	1.8669727
1	0	1	1	1	0	0	0	0	0	1	2	2	0	8	4.6016641	0	0	0	0	0	0	0	0	0	0	0	0	0	1	2.8918793	2.8499999	7.627605	31.362318	10.375488	6.4686842	10.38661	22.164654	.33504313	10.110667	17.917288	22.551867	12.286777	10.510268	1.0619066	1.0473189	2.0317738	3.4456072	2.3394461	1.8669727
1	0	1	0	1	12	0	0	0	0	1	1	2	1	7	3.5942941	0	0	0	0	0	0	0	0	0	0	0	0	0	1	2.8918793	2.8499999	7.627605	31.362318	10.375488	6.4686842	10.38661	22.164654	.33504313	10.110667	17.917288	22.551867	12.286777	10.668953	1.0619066	1.0473189	2.0317738	3.4456072	2.3394461	1.8669727
1	0	1	0	1	11	1	0	1	0	1	0	2	1	5	2.5649493	0	0	0	0	0	0	0	0	0	0	0	0	.8453846	.15461539	2.8918793	2.8499999	7.627605	31.362318	10.375488	6.4686842	10.38661	22.164654	.33504313	10.110667	17.917288	22.551867	12.286777	12.484472	1.0619066	1.0473189	2.0317738	3.4456072	2.3394461	1.8669727
1	0	1	1	1	16	1	0	0	0	4	0	2	1	7	4.8896723	.053871039	0	0	0	0	0	0	0	.10398013	0	.05176435	0	0	.79038447	2.8918793	2.8499999	7.627605	31.362318	10.375488	6.4686842	10.38661	22.164654	.33504313	10.110667	17.917288	22.551867	12.286777	11.669806	1.0619066	1.0473189	2.0317738	3.4456072	2.3394461	1.8669727
1	0	1	1	1	16	1	1	0	0	2	1	2	1	9	5.468946	.016651912	0	0	0	.014248977	0	.055646893	.075502716	0	0	.0178323	0	0	.82011724	2.8918793	2.8499999	7.627605	31.362318	10.375488	6.4686842	10.38661	22.164654	.33504313	10.110667	17.917288	22.551867	12.286777	15.650287	1.0619066	1.0473189	2.0317738	3.4456072	2.3394461	1.8669727
1	0	1	0	1	16	2	1	1	0	2	2	2	1	8	4.9698133	.049375001	0	.09819445	0	0	0	0	.12013888	0	0	.03576389	0	.022847222	.67368054	2.8918793	2.8499999	7.627605	31.362318	10.375488	6.4686842	10.38661	22.164654	.33504313	10.110667	17.917288	22.551867	12.286777	12.850349	1.0619066	1.0473189	2.0317738	3.4456072	2.3394461	1.8669727
1	0	1	0	1	14	1	0	1	0	1	0	2	1	5	4.5127258	0	0	0	0	0	0	.032795876	0	0	0	0	0	0	.96720415	2.8918793	2.8499999	7.627605	31.362318	10.375488	6.4686842	10.38661	22.164654	.33504313	10.110667	17.917288	22.551867	12.286777	18.078896	1.0619066	1.0473189	2.0317738	3.4456072	2.3394461	1.8669727
1	0	1	0	1	16	0	0	0	0	2	0	1	1	4	3.1949928	0	0	0	0	0	0	0	.22531749	.45759934	0	0	0	0	.31708315	2.8918793	2.8499999	7.627605	31.362318	10.375488	6.4686842	10.38661	22.164654	.33504313	10.110667	17.917288	22.551867	12.286777	3.3061428	1.0619066	1.0473189	2.0317738	3.4456072	2.3394461	1.8669727
1	0	1	0	1	12	0	1	0	0	2	0	2	1	3	4.904089	0	0	0	.067413233	.018614655	0	.24822013	0	0	0	0	0	.085286267	.58046573	2.8918793	2.8499999	7.627605	31.362318	10.375488	6.4686842	10.38661	22.164654	.33504313	10.110667	17.917288	22.551867	12.286777	12.551424	1.0619066	1.0473189	2.0317738	3.4456072	2.3394461	1.8669727
1	0	1	0	1	12	1	0	0	1	3	0	2	1	5	4.5697503	0	0	0	0	0	0	.023725653	.041234978	0	0	0	0	0	.9350394	2.8918793	2.8499999	7.627605	31.362318	10.375488	6.4686842	10.38661	22.164654	.33504313	10.110667	17.917288	22.551867	12.286777	14.070012	1.0619066	1.0473189	2.0317738	3.4456072	2.3394461	1.8669727
1	0	1	0	1	5	0	0	0	0	2	0	2	0	7	4.8189902	0	0	0	0	0	0	.19880491	0	0	0	0	0	.030846251	.77034885	2.8918793	2.8499999	7.627605	31.362318	10.375488	6.4686842	10.38661	22.164654	.33504313	10.110667	17.917288	22.551867	12.286777	16.22497	1.0619066	1.0473189	2.0317738	3.4456072	2.3394461	1.8669727
1	0	1	0	1	1	0	0	1	1	0	1	2	1	8	4.7112403	0	0	0	0	0	0	0	0	0	0	0	0	0	1	2.8918793	2.8499999	7.627605	31.362318	10.375488	6.4686842	10.38661	22.164654	.33504313	10.110667	17.917288	22.551867	12.286777	6.5099173	1.0619066	1.0473189	2.0317738	3.4456072	2.3394461	1.8669727
1	0	1	0	1	12	0	0	1	1	2	0	2	1	4	5.0562458	0	0	0	.0096815284	0	0	.086242042	0	0	0	.06904459	0	.019044586	.81598729	2.8918793	2.8499999	7.627605	31.362318	10.375488	6.4686842	10.38661	22.164654	.33504313	10.110667	17.917288	22.551867	12.286777	11.067771	1.0619066	1.0473189	2.0317738	3.4456072	2.3394461	1.8669727
1	0	1	0	1	16	1	0	0	0	1	0	2	0	7	4.3705864	0	0	0	0	.082058415	0	.10203566	.14439248	.089138962	0	.040586676	0	0	.54178786	2.8918793	2.8499999	7.627605	31.362318	10.375488	6.4686842	18.899298	22.164654	.33504313	10.110667	17.917288	22.551867	12.286777	11.673242	1.0619066	1.0473189	2.0317738	3.4456072	2.3394461	1.8669727
1	0	1	0	1	0	0	0	1	1	2	0	2	0	6	5.3850913	0	0	0	0	0	0	0	0	0	0	0	0	.052812543	.94718742	2.8918793	2.8499999	7.627605	31.362318	10.375488	6.4686842	10.38661	22.164654	.33504313	10.110667	17.917288	22.551867	12.286777	10.242431	1.0619066	1.0473189	2.0317738	3.4456072	2.3394461	1.8669727
1	0	1	0	1	16	0	0	0	3	2	0	2	0	5	5.0046172	0	0	0	0	.039771963	0	0	0	0	0	.072300471	0	0	.88792753	2.8918793	2.8499999	7.627605	31.362318	14.534313	6.4686842	10.38661	22.164654	.33504313	10.110667	17.917288	22.551867	12.286777	11.673242	1.0619066	1.0473189	2.0317738	3.4456072	2.6765122	1.8669727
1	0	1	0	1	7	0	0	0	0	0	1	2	0	5	2.7732136	0	0	0	0	0	0	0	0	.31230479	0	0	0	0	.68769521	2.8918793	2.8499999	7.627605	31.362318	10.375488	6.4686842	10.38661	22.164654	.25	10.110667	17.917288	22.551867	12.286777	11.673242	1.0619066	1.0473189	2.0317738	3.4456072	2.3394461	1.8669727
1	0	1	0	1	12	1	0	1	0	2	0	2	1	3	4.6982961	.10276968	0	0	0	0	0	0	.083819248	0	0	0	0	0	.81341112	2.8918793	2.8499999	7.627605	31.362318	10.375488	6.4686842	10.38661	22.164654	.33504313	10.110667	17.917288	22.551867	12.286777	11.416179	1.0619066	1.0473189	2.0317738	3.4456072	2.3394461	1.8669727
1	0	1	0	1	12	0	0	0	0	3	0	1	1	5	.92028272	0	0	0	0	0	0	0	0	0	0	0	0	0	1	2.8918793	2.8499999	7.627605	31.362318	10.375488	6.4686842	10.38661	22.164654	.33504313	10.110667	17.917288	22.551867	12.286777	10.04	1.0619066	1.0473189	2.0317738	3.4456072	2.3394461	1.8669727
1	0	1	0	1	10	1	0	0	1	3	0	2	1	5	5.292048	0	0	0	0	0	0	0	0	0	0	0	.017761007	.068226419	.91401261	2.8918793	2.8499999	7.627605	31.362318	10.375488	6.4686842	10.38661	22.164654	.33504313	10.110667	17.917288	22.551867	12.286777	9.8196077	1.0619066	1.0473189	2.0317738	3.4456072	2.3394461	1.8669727
1	0	1	0	1	8	0	0	0	0	1	0	2	0	4	4.0873199	0	0	0	0	0	0	0	0	0	0	0	0	0	1	2.8918793	2.8499999	7.627605	31.362318	10.375488	6.4686842	10.38661	22.164654	.33504313	10.110667	17.917288	22.551867	12.286777	11.833193	1.0619066	1.0473189	2.0317738	3.4456072	2.3394461	1.8669727
1	0	1	0	1	11	2	3	0	1	3	0	2	1	9	6.4685988	.0094945543	0	0	0	.007725961	0	.15666015	.041189611	.034813367	0	0	0	0	.75011635	2.8918793	2.8499999	7.627605	31.362318	14.51895	6.4686842	10.38661	22.164654	.33504313	10.110667	17.917288	22.551867	12.286777	11.673242	1.0619066	1.0473189	2.0317738	3.4456072	2.6754546	1.8669727
1	0	1	0	1	0	0	0	2	0	3	0	2	1	4	3.9124229	0	0	0	0	0	0	.17992803	0	0	0	0	0	0	.820072	2.8918793	2.8499999	7.627605	31.362318	10.375488	6.4686842	10.38661	22.164654	.33504313	10.110667	17.917288	22.551867	12.286777	9.7761583	1.0619066	1.0473189	2.0317738	3.4456072	2.3394461	1.8669727
1	0	1	0	1	5	0	0	1	0	1	0	2	1	7	5.3295255	0	0	0	0	.033682272	0	.010613551	0	0	0	.027285064	0	.051080741	.87733841	2.8918793	2.8499999	7.627605	31.362318	10.375488	6.4686842	10.38661	22.164654	.33504313	10.110667	17.917288	22.551867	12.286777	9.2129955	1.0619066	1.0473189	2.0317738	3.4456072	2.3394461	1.8669727
1	0	1	0	1	0	0	0	0	0	1	1	2	1	1	3.6545467	0	0	0	0	0	0	0	0	0	0	0	0	.075032339	.92496765	2.8918793	2.8499999	7.627605	31.362318	10.375488	6.4686842	10.38661	22.164654	.33504313	10.110667	17.917288	22.551867	12.286777	7.2957916	1.0619066	1.0473189	2.0317738	3.4456072	2.3394461	1.8669727
1	0	1	0	1	12	0	0	0	0	2	0	2	1	4	3.2661409	0	0	0	0	0	0	0	0	0	0	0	0	0	1	2.8918793	2.8499999	7.627605	31.362318	10.375488	6.4686842	10.38661	22.164654	.33504313	10.110667	17.917288	22.551867	12.286777	10.218534	1.0619066	1.0473189	2.0317738	3.4456072	2.3394461	1.8669727
1	0	1	0	1	0	0	1	2	2	2	0	2	0	5	5.4667935	.034474015	0	0	0	.037642583	0	.070173211	.045078155	0	0	0	.021123784	0	.7915082	2.8918793	2.8499999	7.627605	31.362318	10.375488	6.4686842	10.38661	22.164654	.33504313	10.110667	17.917288	22.551867	12.286777	8.9291143	1.0619066	1.0473189	2.0317738	3.4456072	2.3394461	1.8669727
1	0	1	0	1	7	0	0	0	0	3	1	2	0	5	4.5214624	0	0	0	0	0	0	0	0	0	0	0	0	0	1	2.8918793	2.8499999	7.627605	31.362318	10.375488	6.4686842	10.38661	22.164654	.33504313	10.110667	17.917288	22.551867	12.286777	10.835724	1.0619066	1.0473189	2.0317738	3.4456072	2.3394461	1.8669727
1	0	1	1	1	16	1	0	0	0	2	1	2	1	7	6.7158561	0	0	0	0	.024618667	0	.028144272	.018706311	0	0	.024739822	.0039617638	.014138771	.88569045	2.8918793	2.8499999	7.627605	31.362318	10.375488	6.4686842	10.38661	22.164654	.33504313	10.110667	17.917288	22.551867	12.286777	19.949789	1.0619066	1.0473189	2.0317738	3.4456072	2.3394461	1.8669727
1	0	1	0	1	13	1	0	0	0	3	0	1	0	5	5.3780985	0	0	0	0	.0033701123	0	0	.031485159	0	0	0	0	.10253451	.86261022	2.8918793	2.8499999	7.627605	31.362318	10.375488	6.4686842	10.38661	22.164654	.33504313	10.110667	17.917288	22.551867	12.286777	10.011322	1.0619066	1.0473189	2.0317738	3.4456072	2.3394461	1.8669727
1	0	1	0	1	12	0	0	1	0	2	1	2	0	5	6.0531707	.011916514	0	.060804781	.013350256	.033046585	0	.094815023	.025689842	0	0	.027429136	0	.053307012	.67964089	2.8918793	2.8499999	7.627605	31.362318	10.375488	6.4686842	10.38661	22.164654	.33504313	10.110667	17.917288	22.551867	12.286777	11.822415	1.0619066	1.0473189	2.0317738	3.4456072	2.3394461	1.8669727
1	0	1	1	1	16	0	0	0	1	2	1	2	1	8	4.1855555	0	0	0	0	0	0	0	0	.092651762	0	0	.069222584	0	.83812565	2.8918793	2.8499999	7.627605	31.362318	10.375488	6.4686842	10.38661	22.164654	.60900003	10.110667	17.917288	22.551867	12.286777	11.673242	1.0619066	1.0473189	2.0317738	3.4456072	2.3394461	1.8669727
1	0	1	0	1	14	2	0	0	0	1	0	2	0	6	5.0103688	.040744197	0	0	.038943719	0	0	0	0	0	0	0	.10276073	.03107495	.78647637	2.8918793	2.8499999	7.627605	31.362318	10.375488	6.4686842	10.38661	22.164654	.33504313	10.110667	17.917288	22.551867	11.042654	11.673242	1.0619066	1.0473189	2.0317738	3.4456072	2.3394461	1.8669727
1	0	1	0	1	12	0	0	0	0	1	1	2	1	6	4.9261661	0	0	.035400797	0	0	0	.040841494	.029017046	0	.060210373	.04410591	.14000724	0	.65041709	2.8918793	2.8499999	7.627605	31.362318	10.375488	6.4686842	10.38661	22.164654	.33504313	10.110667	17.917288	22.551867	12.286777	27.24379	1.0619066	1.0473189	2.0317738	3.4456072	2.3394461	1.8669727
1	0	1	0	1	3	0	0	2	0	2	0	2	0	5	4.6105556	0	0	0	0	0	0	0	0	0	0	0	0	0	1	2.8918793	2.8499999	7.627605	31.362318	10.375488	6.4686842	10.38661	22.164654	.33504313	10.110667	17.917288	22.551867	12.286777	12.392068	1.0619066	1.0473189	2.0317738	3.4456072	2.3394461	1.8669727
1	0	1	0	1	9	0	0	0	0	1	1	2	1	4	4.6518631	0	0	0	0	0	0	0	0	0	0	0	0	0	1	2.8918793	2.8499999	7.627605	31.362318	10.375488	6.4686842	10.38661	22.164654	.33504313	10.110667	17.917288	22.551867	12.286777	11.52199	1.0619066	1.0473189	2.0317738	3.4456072	2.3394461	1.8669727
1	0	1	0	1	5	0	0	0	1	2	1	2	1	6	4.4400597	.066289216	0	0	0	0	0	0	0	0	0	0	0	0	.93371075	2.8918793	2.8499999	7.627605	31.362318	10.375488	6.4686842	10.38661	22.164654	.33504313	10.110667	17.917288	22.551867	12.286777	15.061449	1.0619066	1.0473189	2.0317738	3.4456072	2.3394461	1.8669727
1	0	1	0	1	5	0	0	1	2	2	0	2	1	7	4.5651813	0	0	0	0	0	0	0	0	0	0	.061199006	0	0	.93880105	2.8918793	2.8499999	7.627605	31.362318	10.375488	6.4686842	10.38661	22.164654	.33504313	10.110667	17.917288	22.551867	12.286777	5.484714	1.0619066	1.0473189	2.0317738	3.4456072	2.3394461	1.8669727
1	0	1	0	1	1	0	1	0	0	2	1	2	1	5	4.8619804	0	0	0	0	0	0	0	0	0	0	0	0	0	1	2.8918793	2.8499999	7.627605	31.362318	10.375488	6.4686842	10.38661	22.164654	.33504313	10.110667	17.917288	22.551867	12.286777	11.896363	1.0619066	1.0473189	2.0317738	3.4456072	2.3394461	1.8669727
1	0	1	1	1	1	0	0	0	0	3	1	2	1	5	4.8062315	.06608326	0	0	0	.044409912	0	.062975384	0	0	0	0	.016357243	.064447537	.7457267	2.02	2.8499999	7.627605	31.362318	10.375488	6.4686842	10.38661	22.164654	.33504313	10.110667	17.917288	22.551867	12.286777	11.673242	.70309752	1.0473189	2.0317738	3.4456072	2.3394461	1.8669727
1	0	1	1	1	3	0	0	1	0	2	1	2	0	6	4.4426513	0	0	0	.015411764	0	0	.087058827	.064588234	0	0	0	0	.082352944	.75058824	2.8918793	2.8499999	7.627605	52.399998	10.375488	6.4686842	10.38661	22.164654	.33504313	10.110667	17.917288	22.551867	12.286777	11.673242	1.0619066	1.0473189	2.0317738	3.9589067	2.3394461	1.8669727
1	0	1	0	1	12	0	0	0	0	6	0	2	0	6	5.4698305	.059051473	0	0	0	0	0	0	.014699688	0	0	0	0	0	.92624885	2.8918793	2.8499999	7.627605	31.362318	10.375488	6.4686842	10.38661	22.164654	.33504313	10.110667	17.917288	22.551867	12.286777	16.056774	1.0619066	1.0473189	2.0317738	3.4456072	2.3394461	1.8669727
1	0	1	0	1	7	0	0	0	2	1	0	2	1	6	4.9721022	0	0	0	0	0	0	.061525669	0	0	0	0	0	.024249982	.91422433	2.8918793	2.8499999	7.627605	31.362318	10.375488	6.4686842	10.38661	22.164654	.33504313	10.110667	17.917288	22.551867	12.286777	9.2101822	1.0619066	1.0473189	2.0317738	3.4456072	2.3394461	1.8669727
1	0	1	0	1	3	0	0	0	0	2	1	2	1	5	4.1069317	0	0	0	0	0	0	.12179065	0	0	0	0	0	0	.87820935	2.8918793	2.8499999	7.627605	31.362318	10.375488	6.4686842	10.38661	22.164654	.33504313	10.110667	17.917288	22.551867	12.286777	8.8789625	1.0619066	1.0473189	2.0317738	3.4456072	2.3394461	1.8669727
1	0	1	0	1	12	0	1	0	0	2	0	2	0	7	3.7133281	.099780433	0	0	0	0	0	0	0	0	0	0	0	0	.90021956	2.8918793	2.8499999	7.627605	31.362318	10.375488	6.4686842	10.38661	22.164654	.33504313	10.110667	17.917288	22.551867	12.286777	9.9695911	1.0619066	1.0473189	2.0317738	3.4456072	2.3394461	1.8669727
1	0	1	0	1	5	0	1	3	0	2	0	2	1	4	2.9992261	0	0	0	0	0	0	0	0	0	0	0	0	0	1	2.8918793	2.8499999	7.627605	31.362318	10.375488	6.4686842	10.38661	22.164654	.33504313	10.110667	17.917288	22.551867	12.286777	6.7056465	1.0619066	1.0473189	2.0317738	3.4456072	2.3394461	1.8669727
1	0	1	0	1	9	0	0	1	1	1	0	2	1	4	3.3544552	0	0	0	0	0	0	0	0	0	0	0	0	.15578064	.84421933	2.8918793	2.8499999	7.627605	31.362318	10.375488	6.4686842	10.38661	22.164654	.33504313	10.110667	17.917288	22.551867	12.286777	6.5938277	1.0619066	1.0473189	2.0317738	3.4456072	2.3394461	1.8669727
1	0	1	0	1	0		0	0	1	2	0	2	0	6	4.1544986	.056183301	0	0	.15913372	0	0	0	0	0	0	0	0	0	.78468299	2.8918793	2.8499999	7.627605	33.57616	10.375488	6.4686842	10.38661	22.164654	.33504313	10.110667	17.917288	22.551867	12.286777	11.673242	1.0619066	1.0473189	2.0317738	3.5138164	2.3394461	1.8669727
1	0	1	1	1	6	1	0	1	0	2	2	2	1	6	4.6160111	0	0	0	0	0	0	0	0	0	0	0	0	0	1	2.8918793	2.8499999	7.627605	31.362318	10.375488	6.4686842	10.38661	22.164654	.33504313	10.110667	17.917288	22.551867	12.286777	11.811533	1.0619066	1.0473189	2.0317738	3.4456072	2.3394461	1.8669727
1	0	1	0	1	2	0	0	0	2	1	0	2	0	5	4.2323661	.059378628	0	0	.014808361	0	0	0	0	0	0	0	0	.057781644	.86803132	2.8918793	2.8499999	7.627605	34	10.375488	6.4686842	10.38661	22.164654	.33504313	10.110667	17.917288	22.551867	12.286777	11.673242	1.0619066	1.0473189	2.0317738	3.5263605	2.3394461	1.8669727
1	0	1	0	1	10	0	0	0	2	2	0	2	1	3	4.0569887	0	0	0	0	0	0	0	0	0	0	0	0	.10311419	.89688581	2.8918793	2.8499999	7.627605	31.362318	10.375488	6.4686842	10.38661	22.164654	.33504313	10.110667	17.917288	22.551867	11.225403	11.673242	1.0619066	1.0473189	2.0317738	3.4456072	2.3394461	1.8669727
1	0	1	0	1	12	0	1	0	1	3	0	2	1	5	5.070601	0	0	0	.034909271	.03176995	0	.14547624	.034783699	0	0	0	0	.08620581	.66685498	2.8918793	2.8499999	7.627605	31.362318	10.375488	6.4686842	10.38661	22.164654	.33504313	10.110667	17.917288	22.551867	12.286777	8.5159264	1.0619066	1.0473189	2.0317738	3.4456072	2.3394461	1.8669727
1	0	1	0	1	4	0	0	0	2	1	0	2	1	6	4.5651813	0	0	0	0	0	0	0	0	0	0	.061199006	0	0	.93880105	2.8918793	2.8499999	7.627605	31.362318	10.375488	6.4686842	10.38661	22.164654	.33504313	10.110667	8.5341072	22.551867	12.286777	11.673242	1.0619066	1.0473189	2.0317738	3.4456072	2.3394461	1.8669727
1	0	1	0	1	0	0	0	0	1	0	1	2	1	4	3.945071	0	0	0	.039086688	0	0	.18169503	0	0	0	0	0	0	.77921826	2.8918793	2.8499999	7.627605	31.362318	10.375488	6.4686842	10.38661	22.164654	.33504313	10.110667	17.917288	22.551867	12.286777	22.447569	1.0619066	1.0473189	2.0317738	3.4456072	2.3394461	1.8669727
1	0	1	0	1	6	0	1	0	0	2	0	2	1	5	5.9770107	0	0	0	0	.025769796	0	.08580631	.072287321	0	0	0	0	.050601128	.76553541	2.8918793	2.8499999	7.627605	31.362318	10.375488	6.4686842	10.38661	22.164654	.33504313	10.110667	17.917288	22.551867	12.286777	7.4550261	1.0619066	1.0473189	2.0317738	3.4456072	2.3394461	1.8669727
1	0	1	0	1	3	0	0	0	1	3	0	2	0	7	3.7395725	0	0	0	0	0	0	.14615019	0	0	0	0	0	0	.85384977	2.8918793	2.8499999	7.627605	31.362318	10.375488	6.4686842	10.38661	22.164654	.33504313	10.110667	17.917288	22.551867	12.286777	8.830183	1.0619066	1.0473189	2.0317738	3.4456072	2.3394461	1.8669727
1	0	1	0	1	12	0	1	2	0	2	0	1	1	3	5.9270592	.021783762	0	0	0	.12726302	0	.17019063	.02684975	0	0	.028742833	0	.071723774	.55344617	2.8918793	2.8499999	7.627605	31.362318	10.375488	6.4686842	10.38661	22.164654	.33504313	10.110667	17.917288	22.551867	12.196548	11.673242	1.0619066	1.0473189	2.0317738	3.4456072	2.3394461	1.8669727
1	0	1	0	1	0	0	0	0	1	1	1	2	1	3	1.786747	0	0	0	0	0	0	0	0	0	0	0	0	0	1	2.8918793	2.8499999	7.627605	31.362318	10.375488	6.4686842	10.38661	22.164654	.33504313	10.110667	17.917288	22.551867	12.286777	6.6333332	1.0619066	1.0473189	2.0317738	3.4456072	2.3394461	1.8669727
1	0	1	0	1	5	0	2	0	0	4	0	2	1	8	3.6152329	0	0	0	0	0	0	0	0	0	0	0	0	0	1	2.8918793	2.8499999	7.627605	31.362318	10.375488	6.4686842	10.38661	22.164654	.33504313	10.110667	17.917288	22.551867	12.286777	17.755606	1.0619066	1.0473189	2.0317738	3.4456072	2.3394461	1.8669727
1	0	1	0	1	5	0	0	0	0	2	0	2	1	4	3.4710343	0	0	0	.030152315	.057817839	0	0	0	.14267951	0	0	0	0	.76935029	2.8918793	2.8499999	7.627605	31.362318	10.375488	6.4686842	10.38661	22.164654	.33504313	10.110667	17.917288	22.551867	12.286777	7.7758956	1.0619066	1.0473189	2.0317738	3.4456072	2.3394461	1.8669727
1	0	1	0	1	0	1	0	0	0	2	1	2	1	7	5.7444124	0	0	0	.01104212	0	0	.015042887	0	0	0	0	0	0	.97391504	2.8918793	2.8499999	7.627605	31.362318	10.375488	6.4686842	10.38661	22.164654	.33504313	10.110667	17.917288	22.551867	12.286777	6.9794674	1.0619066	1.0473189	2.0317738	3.4456072	2.3394461	1.8669727
1	0	1	0	1	12	0	0	2	2	2	0	2	1	5	4.3800249	0	0	0	.061873745	0	0	0	.057114225	.06362725	0	0	0	0	.81738478	2.8918793	2.8499999	7.627605	31.362318	10.375488	6.4686842	10.38661	22.164654	.33504313	10.110667	17.917288	22.551867	12.286777	11.477599	1.0619066	1.0473189	2.0317738	3.4456072	2.3394461	1.8669727
1	0	1	0	1	12	0	0	0	0	1	0	2	0	5	4.0837889	0	0	0	0	0	0	.085901968	.090449721	0	0	0	0	0	.82364827	2.8918793	2.8499999	7.627605	31.362318	10.375488	6.4686842	10.38661	22.164654	.33504313	10.110667	17.917288	22.551867	12.286777	8.5591946	1.0619066	1.0473189	2.0317738	3.4456072	2.3394461	1.8669727
1	0	1	0	1	16	1	0	0	1	0	3	2	1	7	6.1958532	0	0	.015426627	.022538772	.05987243	0	.061889913	.019278189	0	0	.0014876404	0	.034562163	.78494424	2.8918793	2.8499999	7.627605	31.362318	10.375488	6.4686842	10.38661	22.164654	.33504313	10.110667	17.917288	22.551867	10.773663	11.673242	1.0619066	1.0473189	2.0317738	3.4456072	2.3394461	1.8669727
1	0	1	0	1	10	0	0	0	1	0	1	2	1	5	5.7535563	.0093558719	0	0	.034283724	.016903998	0	.069328599	.056103513	0	0	.015603692	0	.037804067	.76061654	2.8918793	2.8499999	7.627605	31.362318	10.375488	6.4686842	10.38661	22.164654	.33504313	10.110667	17.917288	22.551867	12.286777	6.8903866	1.0619066	1.0473189	2.0317738	3.4456072	2.3394461	1.8669727
1	0	1	0	1	0	0	0	1	0	0	1	2	1	10	3.9485478	0	0	0	0	.036444273	0	0	0	0	0	0	0	0	.96355575	2.8918793	2.8499999	7.627605	31.362318	10.375488	6.4686842	10.38661	22.164654	.33504313	10.110667	17.917288	22.551867	12.286777	11.225101	1.0619066	1.0473189	2.0317738	3.4456072	2.3394461	1.8669727
1	0	1	0	1	5	0	0	0	2	3	0	2	0	5	4.4420629	0	0	0	0	0	0	0	.077928193	0	0	0	0	.092642732	.82942909	2.8918793	2.8499999	7.627605	31.362318	10.375488	6.4686842	10.38661	22.164654	.33504313	10.110667	17.917288	22.551867	12.286777	12.360649	1.0619066	1.0473189	2.0317738	3.4456072	2.3394461	1.8669727
1	0	1	0	1	9	0	1	0	0	1	0	2	1	2	4.761148	0	0	0	0	.1637577	0	0	0	0	0	.11199521	0	.019079398	.70516771	2.8918793	2.8499999	7.627605	31.362318	9.5360632	6.4686842	10.38661	22.164654	.33504313	10.110667	17.917288	22.551867	12.286777	11.673242	1.0619066	1.0473189	2.0317738	3.4456072	2.2550807	1.8669727
1	0	1	0	1	16	1	1	0	0	3	0	1	1	8	5.0776081	0	0	0	.0036161854	.049504332	0	.050439555	0	0	0	0	0	.011472037	.88496792	2.8918793	2.8499999	7.627605	31.362318	10.375488	6.4686842	10.38661	22.164654	.33504313	10.110667	17.917288	22.551867	12.286777	10.36559	1.0619066	1.0473189	2.0317738	3.4456072	2.3394461	1.8669727
1	0	1	0	1	0	1	1	1	0	1	2	2	1	6	3.4892082	0	0	0	0	0	0	0	0	0	0	0	0	0	1	2.8918793	2.8499999	7.627605	31.362318	10.375488	6.4686842	10.38661	22.164654	.33504313	10.110667	17.917288	22.551867	12.286777	7.9523377	1.0619066	1.0473189	2.0317738	3.4456072	2.3394461	1.8669727
1	0	1	0	0	12	0	0	0	0	1	0	1	1	1	2.8384936	0	0	0	0	0	0	.1714453	0	0	0	0	0	.11936805	.70918667	2.8918793	2.8499999	7.627605	31.362318	10.375488	6.4686842	18.903227	22.164654	.33504313	10.110667	17.917288	22.551867	12.286777	11.673242	1.0619066	1.0473189	2.0317738	3.4456072	2.3394461	1.8669727
1	0	1	0	1	0	0	0	0	0	1	0	2	1	3	2.9359822	0	0	0	0	0	0	.14755839	0	0	0	0	0	.18949044	.66295117	2.8918793	2.8499999	7.627605	31.362318	10.375488	6.4686842	10.38661	22.164654	.33504313	10.110667	17.917288	22.551867	12.286777	5.8575869	1.0619066	1.0473189	2.0317738	3.4456072	2.3394461	1.8669727
1	0	1	0	1	16	0	0	0	0	4	0	2	1	8	4.6659832	0	0	0	0	.050343465	0	0	0	0	0	0	0	0	.94965655	2.8918793	2.8499999	7.627605	31.362318	10.375488	6.4686842	10.38661	22.164654	.33504313	10.110667	17.917288	22.551867	12.286777	13.599839	1.0619066	1.0473189	2.0317738	3.4456072	2.3394461	1.8669727
1	0	1	0	1	0	0	0	0	0	2	0	2	1	2	2.2049723	0	0	0	0	0	0	0	0	0	0	0	0	0	1	2.8918793	2.8499999	7.627605	31.362318	10.375488	6.4686842	10.38661	22.164654	.33504313	10.110667	17.917288	22.551867	12.286777	6.7185183	1.0619066	1.0473189	2.0317738	3.4456072	2.3394461	1.8669727
1	0	1	0	1	0	0	0	0	0	0	2	2	0	4	3.3087165	0	0	0	0	0	0	0	0	0	0	0	0	0	1	2.8918793	2.8499999	7.627605	31.362318	10.375488	6.4686842	10.38661	22.164654	.33504313	10.110667	17.917288	22.551867	12.286777	11.422174	1.0619066	1.0473189	2.0317738	3.4456072	2.3394461	1.8669727
1	0	1	0	1	15	0	0	0	0	2	0	2	0	7	3.4672973	0	0	.2180967	0	0	0	0	0	0	0	0	0	0	.78190327	2.8918793	2.8499999	7.627605	31.362318	10.375488	6.4686842	10.38661	22.164654	.33504313	10.110667	17.917288	22.551867	12.286777	4.6219425	1.0619066	1.0473189	2.0317738	3.4456072	2.3394461	1.8669727
1	0	1	0	1	6	0	1	0	0	2	0	2	1	2	5.2029624	0	0	0	0	.060502723	0	.071008198	.026951214	0	.11583521	0	.028216271	.023981079	.67350537	2.8918793	2.8499999	7.627605	31.362318	10.375488	6.4686842	10.38661	22.164654	.33504313	10.110667	17.917288	22.551867	12.286777	11.394036	1.0619066	1.0473189	2.0317738	3.4456072	2.3394461	1.8669727
1	0	1	1	1	12	1	0	1	1	2	0	2	0	7	5.1560049	.029226957	0	.14913242	0	0	0	0	0	0	0	0	0	0	.82164061	2.8918793	2.8499999	7.627605	31.362318	10.375488	6.4686842	10.38661	22.164654	.33504313	10.110667	17.917288	22.551867	12.286777	14.704975	1.0619066	1.0473189	2.0317738	3.4456072	2.3394461	1.8669727
1	0	1	0	1	11	0	0	0	0	1	0	2	1	4	4.3768883	0	0	.038447037	0	0	0	.047493402	.11257695	0	0	0	0	0	.80148256	2.8918793	2.8499999	7.627605	31.362318	10.375488	6.4686842	10.38661	17.92	.33504313	10.110667	17.917288	22.551867	12.286777	11.673242	1.0619066	1.0473189	2.0317738	3.4456072	2.3394461	1.8669727
1	0	1	0	1	12	0	1	1	1	2	0	2	1	3	3.7734504	0	0	0	0	0	0	.17298415	0	0	0	0	0	.022513211	.80450267	2.8918793	2.8499999	7.627605	31.362318	10.375488	6.4686842	10.38661	22.164654	.33504313	10.110667	17.917288	22.551867	12.286777	6.6485357	1.0619066	1.0473189	2.0317738	3.4456072	2.3394461	1.8669727
1	0	1	0	1	14	0	0	1	1	2	0	2	0	6	4.0702224	0	0	0	0	0	0	.050025612	0	0	0	0	0	0	.94997436	2.8918793	2.8499999	7.627605	31.362318	10.375488	6.4686842	10.38661	22.164654	.33504313	10.110667	17.917288	22.551867	12.286777	14.138391	1.0619066	1.0473189	2.0317738	3.4456072	2.3394461	1.8669727
1	0	1	0	1	0	0	0	1	0	0	1	2	0	5	2.8953593	0	0	0	0	0	0	0	0	0	0	0	0	0	1	2.8918793	2.8499999	7.627605	31.362318	10.375488	6.4686842	10.38661	22.164654	.33504313	10.110667	17.917288	22.551867	12.286777	6.0300002	1.0619066	1.0473189	2.0317738	3.4456072	2.3394461	1.8669727
1	0	1	1	0	3	0	0	0	2	3	0	2	1	7	4.2104964	0	0	0	0	0	0	0	.33847752	0	0	0	0	0	.66152251	2.8918793	2.8499999	7.627605	31.362318	10.375488	6.4686842	10.38661	22.164654	.33504313	10.110667	17.917288	22.551867	12.286777	3.6854315	1.0619066	1.0473189	2.0317738	3.4456072	2.3394461	1.8669727
1	0	1	0	1	12	0	0	0	2	2	0	1	1	5	3.4697902	0	0	0	0	0	0	0	0	0	0	0	0	0	1	2.8918793	2.8499999	7.627605	31.362318	10.375488	6.4686842	10.38661	22.164654	.33504313	10.110667	17.917288	22.551867	12.286777	8.5425625	1.0619066	1.0473189	2.0317738	3.4456072	2.3394461	1.8669727
1	0	1	0	1	6	0	0	0	0	2	0	1	1	6	3.5106494	.15327159	0	0	0	0	0	0	0	0	0	0	.30953091	0	.53719747	4.2750001	2.8499999	7.627605	31.362318	10.375488	6.4686842	10.38661	22.164654	.33504313	10.110667	17.917288	22.551867	12.286777	11.673242	1.4527842	1.0473189	2.0317738	3.4456072	2.3394461	1.8669727
1	1	1	0	1	12	0	1	1	0	2	0	2	1	4	3.7532618	0	0	0	0	0	0	.19643694	0	0	0	0	0	0	.80356306	2.8918793	2.8499999	7.627605	31.362318	10.375488	6.4686842	1.3966666	22.164654	.33504313	10.110667	17.917288	22.551867	12.286777	11.673242	1.0619066	1.0473189	2.0317738	3.4456072	2.3394461	1.8669727
1	1	1	0	1	12	0	0	0	0	0	3	1	1	6	5.3990674	.081916824	0	0	.035171792	0	0	.11803798	0	0	0	.059041593	0	.044349007	.66148281	2.8918793	2.8499999	7.627605	31.362318	10.375488	6.4686842	10.38661	22.164654	.33504313	10.110667	17.917288	22.551867	12.286777	5.8586435	1.0619066	1.0473189	2.0317738	3.4456072	2.3394461	1.8669727
1	1	1	0	1	4	1	1	0	0	3	0	2	0	6	5.9522038	.033177331	0	0	0	.031435259	0	.099583991	0	0	0	.085075408	0	.011934479	.73879355	2.8918793	2.8499999	7.627605	31.362318	10.375488	6.4686842	10.38661	22.164654	.33504313	10.110667	17.917288	22.551867	12.286777	9.410017	1.0619066	1.0473189	2.0317738	3.4456072	2.3394461	1.8669727
1	0	1	0	1	9	1	1	1	0	2	0	1	0	4	5.0385747	.079092383	0	0	.0047325771	0	0	.12726094	0	0	0	.054003242	0	0	.73491085	2.8918793	2.8499999	7.627605	31.362318	10.375488	6.4686842	10.38661	22.164654	.33504313	10.110667	17.917288	22.551867	12.286777	7.8900847	1.0619066	1.0473189	2.0317738	3.4456072	2.3394461	1.8669727
1	0	1	0	1	13	0	1	0	0	2	0	1	1	5	5.1400833	0	0	0	0	0	0	.09576524	0	0	0	0	0	0	.90423471	2.8918793	2.8499999	7.627605	31.362318	10.375488	6.4686842	10.38661	22.164654	.33504313	10.110667	17.917288	22.551867	12.286777	6.9208369	1.0619066	1.0473189	2.0317738	3.4456072	2.3394461	1.8669727
1	0	1	0	1	5	0	1	1	0	2	0	2	0	1	2.8489709	0	0	0	0	0	0	0	0	0	0	0	0	0	1	2.8918793	2.8499999	7.627605	31.362318	10.375488	6.4686842	10.38661	22.164654	.33504313	10.110667	17.917288	22.551867	12.286777	11.513333	1.0619066	1.0473189	2.0317738	3.4456072	2.3394461	1.8669727
1	1	1	0	1	0	0	1	3	2	2	0	2	1	4	5.2945104	0	0	0	0	0	0	0	0	0	0	0	0	0	1	2.8918793	2.8499999	7.627605	31.362318	10.375488	6.4686842	10.38661	22.164654	.33504313	10.110667	17.917288	22.551867	12.286777	9.5044146	1.0619066	1.0473189	2.0317738	3.4456072	2.3394461	1.8669727
1	1	0	1	1	1		0	0	0	0	2	2	0	6	5.7267828	0	0	0	0	0	0	.11479575	.038504135	0	0	0	0	.025376245	.82132387	2.8918793	2.8499999	7.627605	31.362318	10.375488	6.4686842	10.38661	22.164654	.33504313	10.110667	17.917288	22.551867	12.286777	7.4392734	1.0619066	1.0473189	2.0317738	3.4456072	2.3394461	1.8669727
1	1	1	0	1	5	0	1	1	1	2	0	2	1	7	5.8147869	0	0	0	.014676929	.026519898	0	0	.054083887	0	0	.031382378	0	.047133226	.82620364	2.8918793	2.8499999	7.627605	31.362318	10.375488	6.4686842	10.38661	22.164654	.33504313	10.110667	17.917288	22.551867	12.286777	9.7510796	1.0619066	1.0473189	2.0317738	3.4456072	2.3394461	1.8669727
1	0	0	1	1	6	1	0	0	0	1	0	1	0	5	1.1631508	0	0	0	0	0	0	0	0	0	0	0	0	0	1	2.8918793	2.8499999	7.627605	31.362318	10.375488	6.4686842	10.38661	22.164654	.33504313	10.110667	17.917288	22.551867	12.286777	11.307421	1.0619066	1.0473189	2.0317738	3.4456072	2.3394461	1.8669727
1	1	1	0	1	12	0	0	1	0	2	0	1	0	6	4.0439281	.14233129	0	0	0	0	0	.12007011	0	.14233129	0	0	.46871164	0	.12655565	4.0599999	2.8499999	7.627605	31.362318	10.375488	6.4686842	10.38661	22.164654	.33504313	10.110667	17.917288	22.551867	12.286777	11.673242	1.401183	1.0473189	2.0317738	3.4456072	2.3394461	1.8669727
1	0	1	1	1	6	0	0	0	0	2	2	2	0	7	5.1626697	0	0	0	0	0	0	0	0	0	0	0	0	0	1	2.8918793	2.8499999	7.627605	31.362318	10.375488	6.4686842	10.38661	22.164654	.33504313	10.110667	17.917288	22.551867	12.286777	5.5935993	1.0619066	1.0473189	2.0317738	3.4456072	2.3394461	1.8669727
1	1	1	1	1	9	0	0	1	0	2	0	1	0	6	4.9271088	0	0	0	0	0	0	.027395274	0	0	0	0	0	0	.97260475	2.8918793	2.8499999	7.627605	31.362318	10.375488	6.4686842	10.38661	22.164654	.33504313	10.110667	17.917288	22.551867	12.286777	11.230042	1.0619066	1.0473189	2.0317738	3.4456072	2.3394461	1.8669727
1	0	1	0	1	13	0	1	0	0	2	0	1	0	2	4.7396135	.029722879	0	0	0	0	.061369002	0	0	0	0	0	0	.068100356	.8408078	2.8918793	2.8499999	7.627605	31.362318	10.375488	6.4686842	10.38661	22.164654	.33504313	10.110667	17.917288	22.551867	12.286777	13.173381	1.0619066	1.0473189	2.0317738	3.4456072	2.3394461	1.8669727
1	0	1	0	1	12	0	0	0	0	3	0	2	0	5	3.5849071	0	0	0	0	0	0	.13869624	0	0	0	0	0	0	.86130369	2.8918793	2.8499999	7.627605	31.362318	10.375488	6.4686842	10.38661	22.164654	.33504313	10.110667	17.917288	22.551867	12.286777	7.2819805	1.0619066	1.0473189	2.0317738	3.4456072	2.3394461	1.8669727
1	0	1	1	1	16	2	0	2	0	2	1	2	1	7	4.7705998	.073650315	.048309177	0	0	0	0	0	0	0	0	0	0	0	.87804049	2.8918793	2.8499999	7.627605	31.362318	10.375488	6.4686842	10.38661	22.164654	.33504313	10.110667	17.917288	22.551867	12.286777	19.876917	1.0619066	1.0473189	2.0317738	3.4456072	2.3394461	1.8669727
1	1	1	0	1	16	2	0	0	0	1	0	1	0	5	3.3523571	0	0	0	0	0	0	0	0	.19845992	0	0	.17220862	0	.62933147	2.8918793	2.8499999	7.627605	31.362318	10.375488	6.4686842	10.38661	22.164654	.28350002	10.110667	17.917288	22.551867	12.286777	11.673242	1.0619066	1.0473189	2.0317738	3.4456072	2.3394461	1.8669727
1	0	1	1	1	12	0	0	0	0	0	1	1	1	8	4.6817608	0	0	0	0	0	0	.43553168	.25527972	0	0	0	0	0	.3091886	2.8918793	2.8499999	7.627605	31.362318	10.375488	6.4686842	10.38661	22.164654	.33504313	10.110667	17.917288	22.551867	12.286777	4.3221016	1.0619066	1.0473189	2.0317738	3.4456072	2.3394461	1.8669727
1	0	1	1	1	16	1	0	0	2	3	0	2	0	14	4.7803831	0	0	0	0	0	0	0	.18279479	.25698701	0	0	0	0	.56021821	2.8918793	2.8499999	7.627605	31.362318	10.375488	6.4686842	10.38661	22.164654	.33504313	10.110667	17.917288	22.551867	12.286777	21.838839	1.0619066	1.0473189	2.0317738	3.4456072	2.3394461	1.8669727
1	0	1	0	1	12	0	1	2	0	2	0	2	1	6	3.5896115	0	0	0	0	0	0	.075648807	0	0	0	0	0	0	.92435116	2.8918793	2.8499999	7.627605	31.362318	10.375488	6.4686842	10.38661	22.164654	.33504313	10.110667	17.917288	22.551867	12.286777	11.953353	1.0619066	1.0473189	2.0317738	3.4456072	2.3394461	1.8669727
1	0	1	0	1	12	1	0	0	1	2	0	2	1	5	2.6390574	0	0	0	0	0	0	0	0	0	0	0	0	0	1	2.8918793	2.8499999	7.627605	31.362318	10.375488	6.4686842	10.38661	22.164654	.33504313	10.110667	17.917288	22.551867	12.286777	12.477718	1.0619066	1.0473189	2.0317738	3.4456072	2.3394461	1.8669727
1	0	1	1	1	12	0	0	0	0	1	0	2	1	4	3.3389673	0	0	0	0	0	0	.14118482	0	0	0	0	0	0	.85881519	2.8918793	2.8499999	7.627605	31.362318	10.375488	6.4686842	10.38661	22.164654	.33504313	10.110667	17.917288	22.551867	12.286777	10.146543	1.0619066	1.0473189	2.0317738	3.4456072	2.3394461	1.8669727
1	0	1	0	1	7	0	1	1	0	2	0	2	1	3	4.4348564	0	0	0	.057268195	0	0	0	0	0	0	0	0	0	.9427318	2.8918793	2.8499999	7.627605	31.362318	10.375488	6.4686842	10.38661	22.164654	.33504313	10.110667	17.917288	22.551867	12.286777	16.664221	1.0619066	1.0473189	2.0317738	3.4456072	2.3394461	1.8669727
1	0	1	0	1	15	0	0	0	2	3	0	1	1	7	5.347012	.038860843	0	0	0	0	0	.10072388	0	0	0	.0097628348	0	.033336509	.81731594	2.8918793	2.8499999	7.627605	31.362318	10.375488	6.4686842	10.38661	22.164654	.33504313	10.110667	17.917288	22.551867	12.286777	12.56199	1.0619066	1.0473189	2.0317738	3.4456072	2.3394461	1.8669727
1	0	1	0	1	12	0	1	0	0	2	1	2	1	6	4.9167643	0	0	0	0	0	0	0	0	0	0	0	0	.049648505	.95035148	2.8918793	2.8499999	7.627605	31.362318	10.375488	6.4686842	10.38661	22.164654	.33504313	10.110667	17.917288	22.551867	12.286777	9.9137001	1.0619066	1.0473189	2.0317738	3.4456072	2.3394461	1.8669727
1	0	1	0	1	12	0	1	1	0	2	0	2	0	4	4.541378	.04348753	0	0	0	0	0	0	0	0	0	0	0	0	.95651245	2.8918793	2.8499999	7.627605	31.362318	10.375488	6.4686842	10.38661	22.164654	.33504313	10.110667	17.917288	22.551867	12.286777	4.253139	1.0619066	1.0473189	2.0317738	3.4456072	2.3394461	1.8669727
1	0	1	0	1	12	0	0	0	0	2	0	2	1	6	3.8971124	0	0	.030450668	0	0	0	.25030449	0	0	0	0	.050751116	0	.66849369	2.8918793	2.8499999	7.627605	31.362318	10.375488	6.4686842	10.38661	22.164654	.33504313	10.110667	17.917288	26.88172	12.286777	11.673242	1.0619066	1.0473189	2.0317738	3.4456072	2.3394461	1.8669727
1	0	1	0	1	12	0	1	0	0	2	0	2	1	5	3.3046865	0	0	0	0	0	0	.25587371	0	0	0	0	0	0	.74412632	2.8918793	2.8499999	7.627605	31.362318	10.375488	6.4686842	10.38661	22.164654	.33504313	10.110667	17.917288	22.551867	12.286777	3.1989553	1.0619066	1.0473189	2.0317738	3.4456072	2.3394461	1.8669727
1	0	1	0	1	12	0	1	0	1	2	0	2	1	4	3.752089	0	0	0	0	0	0	0	0	0	0	0	0	0	1	2.8918793	2.8499999	7.627605	31.362318	10.375488	6.4686842	10.38661	22.164654	.33504313	10.110667	17.917288	22.551867	12.286777	23.09034	1.0619066	1.0473189	2.0317738	3.4456072	2.3394461	1.8669727
1	0	1	0	1	12	1	0	0	0	2	0	2	1	3	3.8971124	0	0	.030450668	0	0	0	.25030449	0	0	0	0	.050751116	0	.66849369	2.8918793	2.8499999	7.627605	31.362318	10.375488	6.4686842	10.38661	22.164654	.33504313	10.110667	17.917288	26.88172	12.286777	11.673242	1.0619066	1.0473189	2.0317738	3.4456072	2.3394461	1.8669727
1	0	1	0	1	12	0	0	0	0	1	0	2	0	4	1.9065751	0	0	0	0	0	0	.53789008	0	0	0	0	0	0	.46210998	2.8918793	2.8499999	7.627605	31.362318	10.375488	6.4686842	18.854166	22.164654	.33504313	10.110667	17.917288	22.551867	12.286777	11.673242	1.0619066	1.0473189	2.0317738	3.4456072	2.3394461	1.8669727
1	0	1	0	1	11	0	1	2	1	1	0	2	1	4	4.9470563	0	0	0	0	0	0	.041133847	.03751066	0	0	0	0	.02657005	.89478546	2.8918793	2.8499999	7.627605	31.362318	10.375488	6.4686842	10.38661	22.164654	.33504313	10.110667	17.917288	22.551867	12.286777	10.721564	1.0619066	1.0473189	2.0317738	3.4456072	2.3394461	1.8669727
1	0	1	0	1	13	0	0	2	0	1	0	2	1	4	4.6147242	0	0	0	0	.13549922	0	0	0	0	0	0	0	.084687002	.77981383	2.8918793	2.8499999	7.627605	31.362318	10.375488	6.4686842	10.38661	22.164654	.33504313	10.110667	17.917288	22.551867	12.286777	10.821165	1.0619066	1.0473189	2.0317738	3.4456072	2.3394461	1.8669727
1	0	1	0	1	12	0	0	2	1	1	0	2	1	6	2.6440449	0	0	0	0	0	0	0	0	0	0	0	.14001422	0	.85998577	2.8918793	2.8499999	7.627605	31.362318	10.375488	6.4686842	10.38661	22.164654	.33504313	10.110667	17.917288	22.551867	12.286777	10.3816	1.0619066	1.0473189	2.0317738	3.4456072	2.3394461	1.8669727
1	0	1	0	1	16	0	1	0	0	2	0	1	0	5	4.0549107	0	0	0	0	0	0	0	0	0	0	0	0	0	1	2.8918793	2.8499999	7.627605	31.362318	10.375488	6.4686842	10.38661	22.164654	.33504313	10.110667	17.917288	22.551867	12.286777	12.828227	1.0619066	1.0473189	2.0317738	3.4456072	2.3394461	1.8669727
1	1	1	0	1	12	0	0	0	0	2	0	2	0	5	4.6947365	.12910303	0	0	0	0	0	0	0	0	0	0	.030081375	.13440613	.70640945	2.8918793	2.8499999	7.627605	31.362318	10.375488	6.4686842	10.38661	22.164654	.33504313	10.110667	17.917288	22.551867	12.286777	16.229813	1.0619066	1.0473189	2.0317738	3.4456072	2.3394461	1.8669727
1	0	1	0	1	12	1	0	0	0	1	0	2	1	4	3.7651458	0	0	0	0	0	0	.1197591	0	0	0	0	0	0	.88024092	2.8918793	2.8499999	7.627605	31.362318	10.375488	6.4686842	10.38661	22.164654	.33504313	10.110667	17.917288	22.551867	12.286777	10.471557	1.0619066	1.0473189	2.0317738	3.4456072	2.3394461	1.8669727
1	0	1	0	1	12	0	0	0	1	3	0	1	0	7	5.3673301	.019132949	0	0	0	0	0	0	0	.095711417	0	0	0	0	.88515562	2.8918793	2.8499999	7.627605	31.362318	10.375488	6.4686842	10.38661	22.164654	.33504313	10.110667	17.917288	22.551867	12.286777	13.513796	1.0619066	1.0473189	2.0317738	3.4456072	2.3394461	1.8669727
1	0	1	0	1	5	0	0	0	2	0	1	2	0	6	4.7050157	0	0	0	0	0	0	.10552036	.044615384	0	0	0	0	0	.8498643	2.8918793	2.8499999	7.627605	31.362318	10.375488	6.4686842	10.38661	19.719999	.33504313	10.110667	17.917288	22.551867	12.286777	11.673242	1.0619066	1.0473189	2.0317738	3.4456072	2.3394461	1.8669727
1	0	1	0	1	3	0	0	0	1	1	1	2	1	5	4.2225914	0	0	0	0	0	0	0	0	0	0	0	0	0	1	2.8918793	2.8499999	7.627605	31.362318	10.375488	6.4686842	10.38661	22.164654	.33504313	10.110667	17.917288	22.551867	12.286777	14.624905	1.0619066	1.0473189	2.0317738	3.4456072	2.3394461	1.8669727
1	0	1	0	1	16	1	0	0	0	2	0	2	1	9	5.1322627	0	0	.031995278	0	0	0	0	0	.085005894	.060802832	0	0	.12809917	.6940968	2.8918793	2.8499999	7.627605	31.362318	10.375488	6.4686842	10.38661	22.164654	.33504313	10.137795	17.917288	22.551867	12.286777	11.673242	1.0619066	1.0473189	2.0317738	3.4456072	2.3394461	1.8669727
1	0	1	0	1	0	0	0	0	0	1	0	1	1	2	2.2894998	0	0	0	0	0	0	0	0	0	0	0	0	0	1	2.8918793	2.8499999	7.627605	31.362318	10.375488	6.4686842	10.38661	22.164654	.33504313	10.110667	17.917288	22.551867	12.286777	7.5660615	1.0619066	1.0473189	2.0317738	3.4456072	2.3394461	1.8669727
1	0	1	0	1	12	0	1	1	0	2	0	1	0	8	4.6726418	0	0	.13469806	0	0	0	0	0	0	0	0	0	.05730043	.80800152	2.8918793	2.8499999	7.627605	31.362318	10.375488	6.4686842	10.38661	22.164654	.33504313	10.110667	17.917288	22.551867	11.55628	11.673242	1.0619066	1.0473189	2.0317738	3.4456072	2.3394461	1.8669727
1	0	1	0	1	16	1	0	2	0	2	0	2	0	7	4.6532936	0	0	0	0	0	0	0	0	0	0	0	0	.018965026	.98103499	2.8918793	2.8499999	7.627605	31.362318	10.375488	6.4686842	10.38661	22.164654	.33504313	10.110667	17.917288	22.551867	12.286777	11.55532	1.0619066	1.0473189	2.0317738	3.4456072	2.3394461	1.8669727
1	0	1	0	1	12	0	0	1	0	2	0	2	1	5	5.301662	0	0	0	0	0	0	0	0	0	0	.024069367	0	.024717199	.95121348	2.8918793	2.8499999	7.627605	31.362318	10.375488	6.4686842	10.38661	22.164654	.33504313	10.110667	17.917288	22.551867	12.286777	8.390008	1.0619066	1.0473189	2.0317738	3.4456072	2.3394461	1.8669727
1	0	1	0	1	12	0	0	1	1	2	0	2	1	6	5.3537049	0	0	0	0	.038696252	0	.13434884	0	0	0	0	0	.027721275	.79923362	2.8918793	2.8499999	7.627605	31.362318	10.375488	6.4686842	10.38661	22.164654	.33504313	10.110667	17.917288	22.551867	12.286777	5.6223073	1.0619066	1.0473189	2.0317738	3.4456072	2.3394461	1.8669727
1	0	1	1	1	8	0	0	0	0	3	0	1	1	7	3.9477761	.08741799	0	0	0	0	0	0	0	0	0	0	0	.076997302	.8355847	2.2650001	2.8499999	7.627605	31.362318	10.375488	6.4686842	10.38661	22.164654	.33504313	10.110667	17.917288	22.551867	12.286777	11.673242	.8175748	1.0473189	2.0317738	3.4456072	2.3394461	1.8669727
1	0	1	0	1	1	0	0	0	2	4	0	2	1	5	4.1418638	0	0	0	0	0	0	0	0	0	0	.062301338	0	0	.93769872	2.8918793	2.8499999	7.627605	31.362318	10.375488	6.4686842	10.38661	22.164654	.33504313	10.110667	17.917288	22.551867	12.286777	4.6442513	1.0619066	1.0473189	2.0317738	3.4456072	2.3394461	1.8669727
1	0	1	0	1	1	0	0	0	0	0	1	2	0	2	3.7125959	0	0	0	0	.19287109	0	.37744141	0	0	0	0	0	0	.42968747	2.8918793	2.8499999	7.627605	31.362318	10.375488	6.4686842	10.38661	22.164654	.33504313	10.110667	17.917288	22.551867	12.286777	8.8541031	1.0619066	1.0473189	2.0317738	3.4456072	2.3394461	1.8669727
1	0	1	0	1	0	0	0	0	0	1	1	2	0	5	3.9025786	0	0	0	0	0	0	0	0	0	0	0	0	0	1	2.8918793	2.8499999	7.627605	31.362318	10.375488	6.4686842	10.38661	22.164654	.33504313	10.110667	17.917288	22.551867	12.286777	11.871588	1.0619066	1.0473189	2.0317738	3.4456072	2.3394461	1.8669727
1	0	1	0	1	1	0	1	1	0	2	0	2	1	4	4.6352143	0	0	0	0	0	0	.22280447	.048520137	0	0	.048423097	0	.058224164	.62202817	2.8918793	2.8499999	7.627605	31.362318	10.375488	6.4686842	10.38661	22.164654	.33504313	10.110667	17.917288	22.551867	7.5	11.673242	1.0619066	1.0473189	2.0317738	3.4456072	2.3394461	1.8669727
1	0	1	0	1	1	0	2	1	0	2	1	2	1	5	5.7843175	0	0	0	0	0	0	0	0	0	0	0	0	0	1	2.8918793	2.8499999	7.627605	31.362318	10.375488	6.4686842	10.38661	22.164654	.33504313	10.110667	17.917288	22.551867	12.286777	12.783591	1.0619066	1.0473189	2.0317738	3.4456072	2.3394461	1.8669727
1	0	1	0	1	12	0	0	1	0	2	0	2	0	5	4.1602883	0	0	0	0	0	0	0	0	0	0	0	0	0	1	2.8918793	2.8499999	7.627605	31.362318	10.375488	6.4686842	10.38661	22.164654	.33504313	10.110667	17.917288	22.551867	12.286777	7.5891833	1.0619066	1.0473189	2.0317738	3.4456072	2.3394461	1.8669727
1	0	1	0	1	0	0	0	0	0	2	2	2	0	6	3.3860836	0	0	0	.16311337	0	0	.27445009	0	0	0	0	0	.079187818	.48324874	2.8918793	2.8499999	7.627605	3.8560002	10.375488	6.4686842	10.38661	22.164654	.33504313	10.110667	17.917288	22.551867	12.286777	11.673242	1.0619066	1.0473189	2.0317738	1.3496305	2.3394461	1.8669727
1	0	1	0	1	3	1	0	1	1	2	0	2	0	5	4.7451062	.035559032	0	0	0	0	0	.079377495	0	.17770822	0	0	0	.0884194	.61893582	2.8918793	2.8499999	7.627605	31.362318	10.375488	6.4686842	10.38661	22.164654	.33504313	10.110667	17.917288	22.551867	12.286777	9.2343969	1.0619066	1.0473189	2.0317738	3.4456072	2.3394461	1.8669727
1	1	1	0	1	3	0	0	1	0	2	1	2	0	5	4.2437696	0	0	0	0	0	0	0	0	0	0	0	0	0	1	2.8918793	2.8499999	7.627605	31.362318	10.375488	6.4686842	10.38661	22.164654	.33504313	10.110667	17.917288	22.551867	12.286777	9.9879541	1.0619066	1.0473189	2.0317738	3.4456072	2.3394461	1.8669727
1	0	1	0	1	12	1	0	0	0	4	0	2	0	9	3.8366528	.077420749	0	0	0	0	0	.076126806	0	.24326073	0	0	0	0	.60319173	2.8918793	2.8499999	7.627605	31.362318	10.375488	6.4686842	10.38661	22.164654	.33504313	10.110667	17.917288	22.551867	12.286777	13.051918	1.0619066	1.0473189	2.0317738	3.4456072	2.3394461	1.8669727
1	0	1	0	1	12	1	1	0	0	2	0	1	0	8	5.1247969	0	0	0	0	0	0	.66212684	.024562865	0	0	0	0	0	.31331033	2.8918793	2.8499999	7.627605	31.362318	10.375488	6.4686842	10.38661	22.164654	.33504313	10.110667	17.917288	22.551867	12.286777	8.9630442	1.0619066	1.0473189	2.0317738	3.4456072	2.3394461	1.8669727
1	0	1	0	1	9	0	0	0	2	2	0	1	1	5	4.2633839	0	0	0	0	0	0	.066150598	0	0	0	0	0	.028712176	.90513724	2.8918793	2.8499999	7.627605	31.362318	10.375488	6.4686842	10.38661	22.164654	.33504313	10.110667	17.917288	22.551867	12.286777	5.4225116	1.0619066	1.0473189	2.0317738	3.4456072	2.3394461	1.8669727
1	1	1	1	1	16	1	1	1	0	2	0	2	0	7	3.6436205	0	0	0	0	.2756997	0	0	0	0	0	0	0	0	.72430032	2.8918793	2.8499999	7.627605	31.362318	10.375488	6.4686842	10.38661	22.164654	.33504313	10.110667	17.917288	22.551867	12.286777	13.870096	1.0619066	1.0473189	2.0317738	3.4456072	2.3394461	1.8669727
1	0	1	0	1	12	0	0	0	0	0	1	2	1	3	5.8295336	0	0	0	0	0	0	.092210472	.080188133	.030188128	0	0	0	.023074662	.77433866	2.8918793	2.8499999	7.627605	31.362318	10.375488	6.4686842	10.38661	22.164654	.33504313	10.110667	17.917288	22.551867	12.286777	8.0821104	1.0619066	1.0473189	2.0317738	3.4456072	2.3394461	1.8669727
1	0	1	0	1	6	0	0	0	0	0	1	2	0	6	4.2520604	0	0	0	0	0	0	0	0	0	0	0	0	0	1	2.8918793	2.8499999	7.627605	31.362318	10.375488	6.4686842	10.38661	22.164654	.33504313	10.110667	17.917288	22.551867	12.286777	17.470364	1.0619066	1.0473189	2.0317738	3.4456072	2.3394461	1.8669727
1	0	1	0	1	1	0	0	1	0	3	0	2	1	4	5.9493656	0	0	0	0	0	0	.017131235	.022711271	0	0	.048655834	0	0	.91150165	2.8918793	2.8499999	7.627605	31.362318	10.375488	6.4686842	10.38661	22.164654	.33504313	10.110667	17.917288	22.551867	12.286777	6.1100259	1.0619066	1.0473189	2.0317738	3.4456072	2.3394461	1.8669727
1	0	1	0	1	5	0	0	0	0	0	1	2	0	5	3.7848711	0	0	0	0	0	0	0	0	0	0	0	0	0	1	2.8918793	2.8499999	7.627605	31.362318	10.375488	6.4686842	10.38661	22.164654	.33504313	10.110667	17.917288	22.551867	12.286777	15.889492	1.0619066	1.0473189	2.0317738	3.4456072	2.3394461	1.8669727
1	0	1	0	1	16	2	0	1	1	2	0	2	1	7	5.4674268	0	0	0	0	0	0	0	.021321513	0	0	0	0	.073717542	.90496099	2.8918793	2.8499999	7.627605	31.362318	10.375488	6.4686842	10.38661	22.164654	.33504313	10.110667	17.917288	22.551867	12.286777	12.641787	1.0619066	1.0473189	2.0317738	3.4456072	2.3394461	1.8669727
1	0	1	1	1	12	0	1	2	4	2	2	2	1	7	3.8141897	0	0	0	0	0	0	.13145126	0	0	0	0	0	0	.86854875	2.8918793	2.8499999	7.627605	31.362318	10.375488	6.4686842	10.38661	22.164654	.33504313	10.110667	17.917288	22.551867	12.286777	12.532661	1.0619066	1.0473189	2.0317738	3.4456072	2.3394461	1.8669727
1	0	1	0	1	15	0	0	0	0	1	0	2	0	2	3.8893683	0	0	.17553192	0	.078968905	0	0	0	0	0	0	0	0	.74549919	2.8918793	2.8499999	7.627605	31.362318	10.375488	6.4686842	10.38661	22.164654	.33504313	10.110667	17.917288	22.551867	12.286777	15.255038	1.0619066	1.0473189	2.0317738	3.4456072	2.3394461	1.8669727
1	0	1	0	1	8	0	0	0	0	1	0	2	0	2	4.3166881	0	0	0	0	0	0	0	0	0	0	0	0	0	1	2.8918793	2.8499999	7.627605	31.362318	10.375488	6.4686842	10.38661	22.164654	.33504313	10.110667	17.917288	22.551867	12.286777	10.266833	1.0619066	1.0473189	2.0317738	3.4456072	2.3394461	1.8669727
1	0	1	0	1	8	0	0	2	1	3	1	2	1	5	5.0308299	0	0	0	.038546976	0	0	.018816151	.033450935	0	0	0	0	0	.90918601	2.8918793	2.8499999	7.627605	31.362318	10.375488	6.4686842	10.38661	22.164654	.33504313	10.110667	17.917288	22.551867	12.286777	7.6604772	1.0619066	1.0473189	2.0317738	3.4456072	2.3394461	1.8669727
1	0	1	0	1	16	0	1	1	1	2	0	1	1	8	4.6806488	0	0	0	0	0	0	.20586056	0	.057028934	0	0	.032548219	0	.70456231	2.8918793	2.8499999	7.627605	31.362318	10.375488	6.4686842	10.38661	22.164654	.33504313	10.110667	17.917288	17.549999	12.286777	11.673242	1.0619066	1.0473189	2.0317738	3.4456072	2.3394461	1.8669727
1	0	1	0	1	12	0	1	0	0	3	0	1	0	6	4.9867525	0	0	0	0	0	0	0	0	0	0	0	0	0	1	2.8918793	2.8499999	7.627605	31.362318	10.375488	6.4686842	10.38661	22.164654	.33504313	10.110667	17.917288	22.551867	12.286777	10.461967	1.0619066	1.0473189	2.0317738	3.4456072	2.3394461	1.8669727
1	0	1	0	1	4	0	0	0	0	4	0	1	0	7	4.3958063	0	0	0	0	0	0	.048822585	.064110465	0	0	0	0	0	.8870669	2.8918793	2.8499999	7.627605	31.362318	10.375488	6.4686842	10.38661	22.164654	.33504313	10.110667	17.917288	22.551867	12.286777	5.8233371	1.0619066	1.0473189	2.0317738	3.4456072	2.3394461	1.8669727
1	0	1	1	1	12	0	1	0	1	4	0	2	1	7	3.9231608	0	0	0	0	0	0	0	.10265031	0	0	0	0	0	.89734972	2.8918793	2.8499999	7.627605	31.362318	10.375488	6.4686842	10.38661	12.975	.33504313	10.110667	17.917288	22.551867	12.286777	11.673242	1.0619066	1.0473189	2.0317738	3.4456072	2.3394461	1.8669727
1	0	1	0	1	12	0	0	2	2	2	0	1	1	6	4.9669619	0	0	0	.024305314	0	0	.12674977	0	0	0	0	0	0	.84894496	2.8918793	2.8499999	7.627605	31.362318	10.375488	6.4686842	10.38661	22.164654	.33504313	10.110667	17.917288	22.551867	12.286777	7.4461923	1.0619066	1.0473189	2.0317738	3.4456072	2.3394461	1.8669727
1	0	1	0	1	8	0	0	0	1	3	0	1	1	6	5.4735723	0	0	0	0	0	0	.020309681	.021988166	0	0	0	0	0	.95770216	2.8918793	2.8499999	7.627605	31.362318	10.375488	6.4686842	10.38661	22.164654	.33504313	10.110667	17.917288	22.551867	12.286777	8.019021	1.0619066	1.0473189	2.0317738	3.4456072	2.3394461	1.8669727
1	0	1	0	1	15	0	1	0	0	2	0	1	0	7	4.8459177	.1495834	0	0	0	0	0	0	0	0	0	.01988681	.31583086	0	.51469892	3.9263086	2.8499999	7.627605	31.362318	10.375488	6.4686842	10.38661	22.164654	.33504313	10.110667	17.917288	22.551867	12.286777	11.673242	1.3676997	1.0473189	2.0317738	3.4456072	2.3394461	1.8669727
1	0	1	0	1	12	0	1	0	0	2	0	2	1	6	5.8545275	0	0	0	.017631374	.07279034	0	.067744613	.030503714	.013273702	.01098019	.013503053	0	.068174645	.70539838	2.8918793	2.8499999	7.627605	31.362318	10.375488	6.4686842	10.38661	22.164654	.33504313	10.110667	17.917288	22.551867	12.286777	19.535618	1.0619066	1.0473189	2.0317738	3.4456072	2.3394461	1.8669727
1	0	1	0	1	9	0	2	1	0	2	0	2	1	2	2.2533948	0	0	0	0	0	0	0	0	0	0	0	0	0	1	2.8918793	2.8499999	7.627605	31.362318	10.375488	6.4686842	10.38661	22.164654	.33504313	10.110667	17.917288	22.551867	12.286777	3.334501	1.0619066	1.0473189	2.0317738	3.4456072	2.3394461	1.8669727
1	0	1	0	1	10	0	0	0	1	2	0	2	1	3	4.7772732	.11576023	0	0	0	.034349218	0	0	.028792728	0	0	.03300219	0	0	.78809565	2.8918793	2.8499999	7.627605	31.362318	10.375488	6.4686842	10.38661	22.164654	.33504313	10.110667	17.917288	22.551867	12.286777	8.0781956	1.0619066	1.0473189	2.0317738	3.4456072	2.3394461	1.8669727
1	0	1	0	1	12	0	0	1	1	2	0	2	1	5	4.8309503	0	0	.14609431	0	0	0	.020505864	0	0	0	0	.16396712	0	.6694327	2.8918793	2.8499999	7.627605	31.362318	10.375488	6.4686842	10.38661	22.164654	.33504313	10.110667	17.917288	22.551867	12.286777	13.382323	1.0619066	1.0473189	2.0317738	3.4456072	2.3394461	1.8669727
1	0	1	0	1	6	0	0	0	0	2	0	2	1	2	4.5975413	0	0	0	.039298672	.030028215	0	.39480048	0	0	0	0	0	0	.53587264	2.8918793	2.8499999	7.627605	31.362318	10.375488	6.4686842	10.38661	22.164654	.33504313	10.110667	17.917288	22.551867	12.286777	16.874868	1.0619066	1.0473189	2.0317738	3.4456072	2.3394461	1.8669727
1	0	1	0	1	6	0	1	2	1	4	0	2	0	5	4.966753	.067079969	0	0	0	0	0	.022917246	0	0	0	0	0	0	.91000277	2.8918793	2.8499999	7.627605	31.362318	10.375488	6.4686842	10.38661	22.164654	.33504313	10.110667	17.917288	22.551867	12.286777	10.783513	1.0619066	1.0473189	2.0317738	3.4456072	2.3394461	1.8669727
1	0	1	0	1	8	0	0	0	1	4	0	2	1	6	4.388257	.048074532	0	0	0	0	0	.033167701	0	0	0	0	0	.046086956	.87267083	2.8918793	2.8499999	7.627605	31.362318	10.375488	6.4686842	10.38661	22.164654	.33504313	10.110667	17.917288	22.551867	12.286777	7.2551327	1.0619066	1.0473189	2.0317738	3.4456072	2.3394461	1.8669727
1	0	1	0	1	5	0	0	0	3	2	0	2	0	5	5.6433244	0	0	0	.0034348443	.017634561	0	.025885269	.043271951	.01805949	0	0	0	.093165725	.79854816	2.8918793	2.8499999	7.627605	31.362318	10.375488	6.4686842	10.38661	22.164654	.33504313	10.110667	17.917288	22.551867	12.286777	8.9268818	1.0619066	1.0473189	2.0317738	3.4456072	2.3394461	1.8669727
1	0	1	0	1	2		1	0	2	2	0	2	1	5	5.1271138	.072687358	0	0	0	.016258232	0	.086928144	.063846201	0	0	0	0	.060345341	.69993472	2.8918793	2.8499999	7.627605	31.362318	10.375488	6.4686842	10.38661	22.164654	.33504313	10.110667	17.917288	22.551867	12.286777	13.992607	1.0619066	1.0473189	2.0317738	3.4456072	2.3394461	1.8669727
1	0	1	0	1	7		2	0	1	1	0	1	1	5	5.1618671	0	0	0	.031978913	.11416128	0	.10247006	0	0	.024872487	0	.011805834	.027680671	.68703079	2.8918793	2.8499999	7.627605	31.362318	10.375488	6.4686842	10.38661	22.164654	.33504313	10.110667	17.917288	22.551867	12.286777	19.700418	1.0619066	1.0473189	2.0317738	3.4456072	2.3394461	1.8669727
1	0	1	0	1	12	0	2	0	1	1	0	2	1	5	4.0879912	0	0	0	0	0	0	.45957732	0	0	0	0	0	.028346194	.5120765	2.8918793	2.8499999	7.627605	31.362318	10.375488	6.4686842	10.38661	22.164654	.33504313	10.110667	17.917288	22.551867	12.286777	7.7231288	1.0619066	1.0473189	2.0317738	3.4456072	2.3394461	1.8669727
1	0	1	0	1	12	0	0	1	0	2	0	2	1	5	5.1271138	.072687358	0	0	0	.016258232	0	.086928144	.063846201	0	0	0	0	.060345341	.69993472	2.0416667	2.8499999	7.627605	31.362318	10.375488	6.4686842	10.38661	22.164654	.33504313	10.110667	17.917288	22.551867	12.286777	11.673242	.71376652	1.0473189	2.0317738	3.4456072	2.3394461	1.8669727
1	0	1	0	1	0	0	0	0	0	1	0	2	0	5	4.1917739	0	0	0	0	0	0	0	.049289387	0	0	0	0	0	.95071065	2.8918793	2.8499999	7.627605	31.362318	10.375488	6.4686842	10.38661	22.164654	.33504313	10.110667	17.917288	22.551867	12.286777	5.1904616	1.0619066	1.0473189	2.0317738	3.4456072	2.3394461	1.8669727
1	0	1	0	1	6	0	2	1	3	3	0	2	1	6	3.5874002	0	0	0	0	0	0	0	0	0	0	0	0	0	1	2.8918793	2.8499999	7.627605	31.362318	10.375488	6.4686842	10.38661	22.164654	.33504313	10.110667	17.917288	22.551867	12.286777	9.793828	1.0619066	1.0473189	2.0317738	3.4456072	2.3394461	1.8669727
1	0	1	0	1	0	0	0	1	2	2	0	2	0	7	3.8770173	0	0	0	0	0	0	0	0	0	0	0	0	0	1	2.8918793	2.8499999	7.627605	31.362318	10.375488	6.4686842	10.38661	22.164654	.33504313	10.110667	17.917288	22.551867	12.286777	11.35937	1.0619066	1.0473189	2.0317738	3.4456072	2.3394461	1.8669727
1	0	1	0	1	12	0	0	1	0	2	0	2	1	5	4.2963324	0	0	0	0	0	0	0	0	.076535471	0	0	0	0	.92346448	2.8918793	2.8499999	7.627605	31.362318	10.375488	6.4686842	10.38661	22.164654	.33504313	10.110667	17.917288	22.551867	12.286777	8.2726488	1.0619066	1.0473189	2.0317738	3.4456072	2.3394461	1.8669727
1	1	1	0	1	12	1	1	0	1	2	0	2	1	7	5.134798	.16793264	0	0	.059000179	0	0	.037979156	0	0	0	.032620855	0	0	.7024672	2.8918793	2.8499999	7.627605	31.362318	10.375488	6.4686842	10.38661	22.164654	.33504313	10.110667	17.917288	22.551867	12.286777	13.615186	1.0619066	1.0473189	2.0317738	3.4456072	2.3394461	1.8669727
1	0	1	0	1	12	0	1	1	0	2	0	2	0	4	5.0312872	0	0	0	0	0	0	0	0	0	.027101159	0	0	0	.9728989	2.8918793	2.8499999	7.627605	31.362318	10.375488	6.4686842	10.38661	22.164654	.33504313	10.110667	17.917288	22.551867	12.286777	12.129172	1.0619066	1.0473189	2.0317738	3.4456072	2.3394461	1.8669727
1	0	1	0	1	5	0	0	1	1	1	0	2	1	5	5.5936699	0	0	0	.015145877	.015294731	0	.031408157	.022104792	0	0	0	0	.0073682643	.90867817	2.8918793	2.8499999	7.627605	31.362318	10.375488	6.4686842	10.38661	22.164654	.33504313	10.110667	17.917288	22.551867	12.286777	13.609533	1.0619066	1.0473189	2.0317738	3.4456072	2.3394461	1.8669727
1	0	1	0	1	9	0	0	0	0	1	0	2	1	6	1.9459101	0	0	0	0	0	0	0	0	0	0	0	0	0	1	2.8918793	2.8499999	7.627605	31.362318	10.375488	6.4686842	10.38661	22.164654	.33504313	10.110667	17.917288	22.551867	12.286777	14.285714	1.0619066	1.0473189	2.0317738	3.4456072	2.3394461	1.8669727
1	0	1	1	1	1	0	0	0	0	0	2	2	0	9	4.6451597	0	0	0	0	0	0	.11942738	.047271334	0	0	0	0	0	.83330131	2.8918793	2.8499999	7.627605	31.362318	10.375488	6.4686842	10.38661	22.164654	.33504313	10.110667	17.917288	22.551867	12.286777	12.561376	1.0619066	1.0473189	2.0317738	3.4456072	2.3394461	1.8669727
1	0	1	0	1	5	0	1	0	0	2	0	2	0	5	5.6668072	0	0	0	0	0	0	.092594519	0	0	0	0	0	0	.9074055	2.8918793	2.8499999	7.627605	31.362318	10.375488	6.4686842	10.38661	22.164654	.33504313	10.110667	17.917288	22.551867	12.286777	8.2284279	1.0619066	1.0473189	2.0317738	3.4456072	2.3394461	1.8669727
1	0	1	0	1	12	2	0	0	0	2	1	2	1	7	4.1519842	0	0	0	.079137824	0	0	.11485211	.11752674	0	0	0	.095028318	0	.59345502	2.8918793	2.8499999	7.627605	31.362318	10.375488	6.4686842	18.25	22.164654	.33504313	10.110667	17.917288	22.551867	12.286777	11.673242	1.0619066	1.0473189	2.0317738	3.4456072	2.3394461	1.8669727
1	0	1	0	1	12	0	0	1	0	2	0	2	0	4	4.640151	.04963306	0	0	0	0	0	.12321359	0	0	0	0	.24652375	0	.58062959	2.8918793	2.8499999	7.627605	31.362318	10.375488	6.4686842	10.38661	22.164654	.33504313	10.110667	17.917288	22.551867	12.286777	9.1350451	1.0619066	1.0473189	2.0317738	3.4456072	2.3394461	1.8669727
1	0	1	0	1	9	0	1	0	1	4	0	2	1	5	4.8060679	0	0	0	.039509203	0	0	0	0	0	0	0	0	0	.96049076	2.8918793	2.8499999	7.627605	31.362318	10.375488	6.4686842	10.38661	22.164654	.33504313	10.110667	17.917288	22.551867	12.286777	3.9188101	1.0619066	1.0473189	2.0317738	3.4456072	2.3394461	1.8669727
1	0	1	0	1	16	1	0	0	0	1	0	2	1	5	3.3325615	0	0	0	0	0	0	0	0	.73473758	0	0	0	.068546943	.19671546	2.8918793	2.8499999	7.627605	31.362318	10.375488	6.4686842	10.38661	22.164654	.33504313	10.110667	17.917288	22.551867	12.286777	6.1709857	1.0619066	1.0473189	2.0317738	3.4456072	2.3394461	1.8669727
1	0	1	0	1	6	0	0	0	0	1	0	2	0	5	3.7667661	0	0	0	0	0	0	.31267345	0	.11887141	0	0	0	0	.5684551	2.8918793	2.8499999	7.627605	31.362318	10.375488	6.4686842	3.3800001	22.164654	.33504313	10.110667	17.917288	22.551867	12.286777	11.673242	1.0619066	1.0473189	2.0317738	3.4456072	2.3394461	1.8669727
1	0	1	0	1	11	0	0	1	1	1	1	2	1	4	4.1152902	0	0	0	0	0	0	.060878079	0	0	0	0	0	0	.9391219	2.8918793	2.8499999	7.627605	31.362318	10.375488	6.4686842	10.38661	22.164654	.33504313	10.110667	17.917288	22.551867	12.286777	20.133408	1.0619066	1.0473189	2.0317738	3.4456072	2.3394461	1.8669727
1	0	1	0	1	0	0	0	0	0	2	0	2	0	4	3.0012171	0	0	0	0	0	0	0	0	0	0	0	0	.14420688	.85579312	2.8918793	2.8499999	7.627605	31.362318	10.375488	6.4686842	10.38661	22.164654	.33504313	10.110667	17.917288	22.551867	12.286777	11.070194	1.0619066	1.0473189	2.0317738	3.4456072	2.3394461	1.8669727
1	0	1	0	1	15	0	0	1	2	1	0	2	1	5	2.6525376	0	0	0	0	0	0	0	0	0	0	0	0	0	1	2.8918793	2.8499999	7.627605	31.362318	10.375488	6.4686842	10.38661	22.164654	.33504313	10.110667	17.917288	22.551867	12.286777	22.542295	1.0619066	1.0473189	2.0317738	3.4456072	2.3394461	1.8669727
1	0	1	0	1	12	3	0	0	0	2	0	2	1	3	3.5310555	.20784543	0	0	0	0	0	0	0	0	0	0	0	0	.79215455	2.8918793	2.8499999	7.627605	31.362318	10.375488	6.4686842	10.38661	22.164654	.33504313	10.110667	17.917288	22.551867	12.286777	3.6847386	1.0619066	1.0473189	2.0317738	3.4456072	2.3394461	1.8669727
1	0	1	0	1	16	1	0	0	1	1	1	2	1	8	2.8437459	0	0	0	0	0	0	.27357391	.25902212	0	0	0	0	0	.46740395	2.8918793	2.8499999	7.627605	31.362318	10.375488	6.4686842	10.38661	22.164654	.33504313	10.110667	17.917288	22.551867	12.286777	8.865077	1.0619066	1.0473189	2.0317738	3.4456072	2.3394461	1.8669727
1	0	1	0	1	0	0	0	0	0	4	0	1	1	6	5.5394578	0	0	0	.011707394	0	0	.05798696	.046751	0	0	0	0	.017718239	.86583644	2.8918793	2.8499999	7.627605	31.362318	10.375488	6.4686842	10.38661	22.164654	.33504313	10.110667	17.917288	22.551867	12.286777	8.1386976	1.0619066	1.0473189	2.0317738	3.4456072	2.3394461	1.8669727
1	1	1	0	1	10	0	1	0	0	2	0	2	1	5	3.9623358	0	0	0	0	.11525295	0	.26550019	0	0	0	0	0	.11430202	.50494486	2.8918793	2.8499999	7.627605	31.362318	10.375488	6.4686842	10.38661	22.164654	.33504313	10.110667	17.917288	22.551867	12.286777	12.139454	1.0619066	1.0473189	2.0317738	3.4456072	2.3394461	1.8669727
1	0	1	0	1	9	0	2	1	1	3	0	2	1	6	4.6698337	0	0	0	0	0	0	0	0	0	0	0	0	0	1	2.8918793	2.8499999	7.627605	31.362318	10.375488	6.4686842	10.38661	22.164654	.33504313	10.110667	17.917288	22.551867	12.286777	10.16485	1.0619066	1.0473189	2.0317738	3.4456072	2.3394461	1.8669727
1	0	1	0	1	10	0	0	0	0	1	0	2	0	5	6.1514339	.013038198	0	0	0	.010609515	0	.10909905	.056562774	.047806732	0	0	0	0	.76288378	2.8918793	2.8499999	7.627605	31.362318	10.375488	6.4686842	10.38661	22.164654	.33504313	10.110667	17.917288	22.551867	12.286777	9.7648287	1.0619066	1.0473189	2.0317738	3.4456072	2.3394461	1.8669727
1	0	1	0	1	12	0	0	0	0	0	1	2	0	8	4.0666308	0	0	0	0	.34732693	0	0	.077450305	0	0	0	0	0	.57522273	2.8918793	2.8499999	7.627605	31.362318	10.375488	6.4686842	10.38661	22.164654	.33504313	10.110667	17.917288	22.551867	12.286777	4.0922766	1.0619066	1.0473189	2.0317738	3.4456072	2.3394461	1.8669727
1	0	1	0	1	5	0	2	2	2	1	0	2	1	3	3.1650531	0	0	0	0	0	0	.3111017	0	0	0	.12536936	0	0	.5635289	2.8918793	2.8499999	7.627605	31.362318	10.375488	6.4686842	18.897436	22.164654	.33504313	10.110667	17.917288	22.551867	12.286777	11.673242	1.0619066	1.0473189	2.0317738	3.4456072	2.3394461	1.8669727
1	0	1	0	1	0	0	0	0	0	0	1	2	0	2	5.0589809	0	0	0	.010290288	0	0	.046179257	.28838217	0	0	0	0	.027250208	.62789816	2.8918793	2.8499999	7.627605	31.362318	10.375488	6.4686842	10.38661	22.164654	.33504313	10.110667	17.917288	22.551867	12.286777	5.6142955	1.0619066	1.0473189	2.0317738	3.4456072	2.3394461	1.8669727
1	0	0	1	1	1	0	0	0	0	0	2	2	0	4	5.2851815	0	0	.027205026	.026039818	0	0	.086529203	.11819241	0	.00045595018	.0031409899	0	.048432037	.69000453	2.8918793	2.8499999	7.627605	31.362318	10.375488	6.4686842	10.38661	22.164654	.33504313	10.110667	17.917288	22.551867	12.286777	7.9255304	1.0619066	1.0473189	2.0317738	3.4456072	2.3394461	1.8669727
1	0	1	0	1	10	1	1	1	0	2	0	1	1	5	3.7218306	0	0	0	0	0	0	0	0	0	0	0	0	.084663764	.91533625	2.8918793	2.8499999	7.627605	31.362318	10.375488	6.4686842	10.38661	22.164654	.33504313	10.110667	17.917288	22.551867	12.286777	8.8689842	1.0619066	1.0473189	2.0317738	3.4456072	2.3394461	1.8669727
1	0	1	0	1	12	0	0	1	0	3	0	1	1	5	4.1276183	0	0	0	0	0	0	.1805578	0	0	0	0	0	.1086571	.71078509	2.8918793	2.8499999	7.627605	31.362318	10.375488	6.4686842	10.38661	22.164654	.33504313	10.110667	17.917288	22.551867	12.286777	17.970953	1.0619066	1.0473189	2.0317738	3.4456072	2.3394461	1.8669727
1	0	1	0	1	16	0	1	0	0	2	0	2	1	4	4.8864317	.099788651	0	.083031401	0	.042195052	0	.093221627	0	0	0	.034042876	0	0	.6477204	2.8918793	2.8499999	7.627605	31.362318	10.375488	6.4686842	10.38661	22.164654	.33504313	10.110667	17.917288	22.551867	12.286777	16.71039	1.0619066	1.0473189	2.0317738	3.4456072	2.3394461	1.8669727
1	1	1	1	1	10	1	0	0	1	2	0	2	0	5	2.9569914	0	0	0	0	0	0	.37525985	0	0	0	0	0	0	.62474012	2.8918793	2.8499999	7.627605	31.362318	10.375488	6.4686842	4.1299171	22.164654	.33504313	10.110667	17.917288	22.551867	12.286777	11.673242	1.0619066	1.0473189	2.0317738	3.4456072	2.3394461	1.8669727
1	0	1	0	1	0	0	0	1	1	3	0	2	1	6	3.7869132	.13055305	0	0	0	0	0	.056436993	0	0	0	0	0	0	.81300998	2.8918793	2.8499999	7.627605	31.362318	10.375488	6.4686842	10.38661	22.164654	.33504313	10.110667	17.917288	22.551867	12.286777	9.0400114	1.0619066	1.0473189	2.0317738	3.4456072	2.3394461	1.8669727
1	0	1	0	1	12	0	1	0	0	2	0	2	1	5	4.720283	0	0	0	0	0	0	.19572194	0	0	0	.07219252	0	.035383247	.6967023	2.8918793	2.8499999	7.627605	31.362318	10.375488	6.4686842	10.38661	22.164654	.33504313	10.110667	17.917288	22.551867	12.286777	13.714667	1.0619066	1.0473189	2.0317738	3.4456072	2.3394461	1.8669727
1	0	1	0	1	1	0	0	1	0	1	0	2	1	3	3.8516359	0	0	0	0	0	0	0	.10495008	0	0	0	0	0	.89504993	2.8918793	2.8499999	7.627605	31.362318	10.375488	6.4686842	10.38661	18.161764	.33504313	10.110667	17.917288	22.551867	12.286777	11.673242	1.0619066	1.0473189	2.0317738	3.4456072	2.3394461	1.8669727
1	0	1	0	1	12	2	1	0	0	2	0	2	0	5	3.8705759	.095267877	0	0	0	0	0	0	0	0	0	0	0	0	.90473211	2.8918793	2.8499999	7.627605	31.362318	10.375488	6.4686842	10.38661	22.164654	.33504313	10.110667	17.917288	22.551867	12.286777	9.1542645	1.0619066	1.0473189	2.0317738	3.4456072	2.3394461	1.8669727
1	0	1	0	1	16	0	0	0	1	1	0	2	0	4	2.294553	0	0	0	0	0	0	0	0	0	0	0	0	0	1	2.8918793	2.8499999	7.627605	31.362318	10.375488	6.4686842	10.38661	22.164654	.33504313	10.110667	17.917288	22.551867	12.286777	8.8099461	1.0619066	1.0473189	2.0317738	3.4456072	2.3394461	1.8669727
1	0	1	0	1	0	0	0	0	0	1	1	1	0	7	4.1893516	0	0	0	0	.10472871	0	.053046383	.11715671	0	0	0	0	0	.72506827	2.8918793	2.8499999	7.627605	31.362318	10.375488	6.4686842	10.38661	22.164654	.33504313	10.110667	17.917288	22.551867	12.286777	14.224734	1.0619066	1.0473189	2.0317738	3.4456072	2.3394461	1.8669727
1	0	1	0	1	6	0	0	0	0	1	0	1	0	3	5.1402006	.071625181	0	0	0	.078008786	0	.2556369	0	0	0	0	0	0	.59472913	3.0574999	2.8499999	7.627605	31.362318	10.375488	6.4686842	10.38661	22.164654	.33504313	10.110667	17.917288	22.551867	12.286777	11.673242	1.1175976	1.0473189	2.0317738	3.4456072	2.3394461	1.8669727
1	0	1	0	1	9	0	0	2	0	2	0	2	0	3	3.6658666	0	0	0	0	0	0	.18674853	.12509593	0	0	0	0	0	.68815553	2.8918793	2.8499999	7.627605	31.362318	10.375488	6.4686842	10.38661	18.178438	.33504313	10.110667	17.917288	22.551867	12.286777	11.673242	1.0619066	1.0473189	2.0317738	3.4456072	2.3394461	1.8669727
1	1	1	1	1	12	0	0	0	3	2	0	2	1	7	5.5496597	0	0	0	0	0	0	.087108694	.045576513	0	0	0	0	0	.86731482	2.8918793	2.8499999	7.627605	31.362318	10.375488	6.4686842	10.38661	22.164654	.33504313	10.110667	17.917288	22.551867	12.286777	17.047993	1.0619066	1.0473189	2.0317738	3.4456072	2.3394461	1.8669727
1	0	1	1	1	12	1	0	0	0	1	1	2	1	6	3.9386649	0	0	0	0	0	0	0	.13320351	0	0	0	0	0	.86679649	2.8918793	2.8499999	7.627605	31.362318	10.375488	6.4686842	10.38661	22.164654	.33504313	10.110667	17.917288	22.551867	12.286777	14.645499	1.0619066	1.0473189	2.0317738	3.4456072	2.3394461	1.8669727
1	0	1	0	1	6	0	0	0	0	0	1	2	1	4	2.2935443	0	0	0	0	0	0	0	0	0	0	0	0	0	1	2.8918793	2.8499999	7.627605	31.362318	10.375488	6.4686842	10.38661	22.164654	.33504313	10.110667	17.917288	22.551867	12.286777	6.3727551	1.0619066	1.0473189	2.0317738	3.4456072	2.3394461	1.8669727
1	1	1	0	1	12	0	0	0	2	2	0	1	1	5	2.7794402	0	0	0	0	.24518932	0	0	0	0	0	0	0	0	.75481063	2.8918793	2.8499999	7.627605	31.362318	14.522058	6.4686842	10.38661	22.164654	.33504313	10.110667	17.917288	22.551867	12.286777	11.673242	1.0619066	1.0473189	2.0317738	3.4456072	2.6756687	1.8669727
1	0	1	0	1	9	0	1	0	0	1	2	2	1	4	4.3835254	0	0	0	0	0	0	.080004998	0	0	0	0	0	0	.91999507	2.8918793	2.8499999	7.627605	31.362318	10.375488	6.4686842	10.38661	22.164654	.33504313	10.110667	17.917288	22.551867	12.286777	11.971357	1.0619066	1.0473189	2.0317738	3.4456072	2.3394461	1.8669727
1	0	1	0	1	12	2	1	0	0	2	0	2	1	5	4.968493	.084695086	0	.054585911	.052360754	.07767193	0	.034281343	0	0	0	.038036298	0	.054864056	.60350466	2.8918793	2.8499999	7.627605	31.362318	10.375488	6.4686842	10.38661	22.164654	.33504313	10.110667	17.917288	22.551867	12.286777	18.57258	1.0619066	1.0473189	2.0317738	3.4456072	2.3394461	1.8669727
1	0	1	0	1	4	0	0	2	2	3	0	2	1	6	5.1002932	0	0	0	.024379836	0	0	.072225265	.029133907	0	0	0	0	0	.87426096	2.8918793	2.8499999	7.627605	31.362318	10.375488	6.4686842	10.38661	22.164654	.33504313	10.110667	17.917288	22.551867	12.286777	8.7729578	1.0619066	1.0473189	2.0317738	3.4456072	2.3394461	1.8669727
1	0	1	0	1	12	0	0	2	0	2	0	2	0	2	4.8995547	0	0	0	0	0	0	.054682266	0	0	0	0	0	.02756463	.91775316	2.8918793	2.8499999	7.627605	31.362318	10.375488	6.4686842	10.38661	22.164654	.33504313	10.110667	17.917288	22.551867	12.286777	11.134983	1.0619066	1.0473189	2.0317738	3.4456072	2.3394461	1.8669727
1	0	1	0	1	12	2	0	0	1	3	0	2	0	6	4.8316679	.03269016	0	0	0	0	0	0	0	0	0	0	0	0	.96730983	2.8918793	2.8499999	7.627605	31.362318	10.375488	6.4686842	10.38661	22.164654	.33504313	10.110667	17.917288	22.551867	12.286777	13.040005	1.0619066	1.0473189	2.0317738	3.4456072	2.3394461	1.8669727
1	0	1	0	1	16	1	0	0	0	3	0	2	1	10	3.9477761	.08741799	0	0	0	0	0	0	0	0	0	0	0	.076997302	.8355847	2.8918793	2.8499999	7.627605	31.362318	10.375488	6.4686842	10.38661	22.164654	.33504313	10.110667	17.917288	22.551867	12.286777	10.94755	1.0619066	1.0473189	2.0317738	3.4456072	2.3394461	1.8669727
1	0	1	0	1	12	0	0	1	2	2	0	2	0	3	3.7232809	0	0	0	0	0	0	0	0	0	0	0	0	0	1	2.8918793	2.8499999	7.627605	31.362318	10.375488	6.4686842	10.38661	22.164654	.33504313	10.110667	17.917288	22.551867	12.286777	7.4050736	1.0619066	1.0473189	2.0317738	3.4456072	2.3394461	1.8669727
1	0	1	0	1	9	0	1	1	0	2	0	2	1	2	4.4614153	.035330791	0	0	.047107723	0	0	0	0	.070546128	0	0	0	0	.84701538	2.8918793	2.8499999	7.627605	31.362318	10.375488	6.4686842	10.38661	22.164654	.33504313	10.110667	17.917288	22.551867	12.286777	10.114391	1.0619066	1.0473189	2.0317738	3.4456072	2.3394461	1.8669727
1	0	1	0	1	11	0	1	0	0	2	0	1	1	5	5.1802092	0	0	0	.038206168	0	0	.061557509	.055480529	0	0	0	0	.02233851	.82241732	2.8918793	2.8499999	7.627605	31.362318	10.375488	6.4686842	10.38661	22.164654	.33504313	10.110667	17.917288	22.551867	12.286777	13.247269	1.0619066	1.0473189	2.0317738	3.4456072	2.3394461	1.8669727
1	0	1	0	1	5	1	2	0	1	1	0	1	0	5	3.7780344	0	0	0	0	0	0	.14680997	0	0	0	0	0	0	.85319	2.8918793	2.8499999	7.627605	31.362318	10.375488	6.4686842	16.049999	22.164654	.33504313	10.110667	17.917288	22.551867	12.286777	11.673242	1.0619066	1.0473189	2.0317738	3.4456072	2.3394461	1.8669727
1	0	1	0	1	4	0	0	1	1	1	0	2	1	2	3.5726266	0	0	0	0	0	0	.069081716	0	0	0	0	0	0	.93091834	2.8918793	2.8499999	7.627605	31.362318	10.375488	6.4686842	10.38661	22.164654	.33504313	10.110667	17.917288	22.551867	12.286777	9.7969437	1.0619066	1.0473189	2.0317738	3.4456072	2.3394461	1.8669727
1	0	1	0	1	5	0	0	0	0	3	0	2	1	6	4.8010659	0	0	0	0	0	0	0	0	0	0	0	0	0	1	2.8918793	2.8499999	7.627605	31.362318	10.375488	6.4686842	10.38661	22.164654	.33504313	10.110667	17.917288	22.551867	12.286777	14.834787	1.0619066	1.0473189	2.0317738	3.4456072	2.3394461	1.8669727
1	0	1	0	1	12	0	0	1	1	2	0	2	0	7	3.4553699	0	0	0	0	0	0	0	0	0	0	0	0	.10735712	.89264292	2.8918793	2.8499999	7.627605	31.362318	10.375488	6.4686842	10.38661	22.164654	.33504313	10.110667	17.917288	22.551867	12.286777	13.467345	1.0619066	1.0473189	2.0317738	3.4456072	2.3394461	1.8669727
1	0	1	1	1	12	1	0	0	0	1	0	2	0	8	3.3870986	0	0	0	0	0	0	0	0	0	0	0	0	0	1	2.8918793	2.8499999	7.627605	31.362318	10.375488	6.4686842	10.38661	22.164654	.33504313	10.110667	17.917288	22.551867	12.286777	12.484851	1.0619066	1.0473189	2.0317738	3.4456072	2.3394461	1.8669727
1	0	1	0	1	5	0	0	0	0	1	1	2	0	3	5.0876579	0	0	0	0	0	0	0	0	0	0	0	0	0	1	2.8918793	2.8499999	7.627605	31.362318	10.375488	6.4686842	10.38661	22.164654	.33504313	10.110667	17.917288	22.551867	12.286777	11.971723	1.0619066	1.0473189	2.0317738	3.4456072	2.3394461	1.8669727
1	0	1	0	1	6	0	0	0	0	1	0	2	0	2	4.4628	0	0	0	0	0	0	0	0	.11795226	0	0	0	.049579155	.83246863	2.8918793	2.8499999	7.627605	31.362318	10.375488	6.4686842	10.38661	22.164654	.33504313	10.110667	17.917288	22.551867	12.286777	13.833354	1.0619066	1.0473189	2.0317738	3.4456072	2.3394461	1.8669727
1	0	1	0	1	7	0	0	2	1	2	0	2	0	4	4.7677989	0	0	0	0	0	0	0	0	0	0	0	0	0	1	2.8918793	2.8499999	7.627605	31.362318	10.375488	6.4686842	10.38661	22.164654	.33504313	10.110667	17.917288	22.551867	12.286777	10.928787	1.0619066	1.0473189	2.0317738	3.4456072	2.3394461	1.8669727
1	0	1	0	1	9	0	0	2	0	2	0	2	1	3	4.5800576	0	0	0	0	.06265381	0	0	0	0	0	0	0	0	.93734616	2.8918793	2.8499999	7.627605	31.362318	10.375488	6.4686842	10.38661	22.164654	.33504313	10.110667	17.917288	22.551867	12.286777	7.4589624	1.0619066	1.0473189	2.0317738	3.4456072	2.3394461	1.8669727
1	0	1	0	1	9	1	2	0	3	2	0	2	0	6	5.5293102	.02016113	0	0	0	0	0	0	0	0	0	0	0	.015795531	.96404332	2.8918793	2.8499999	7.627605	31.362318	10.375488	6.4686842	10.38661	22.164654	.33504313	10.110667	17.917288	22.551867	12.286777	14.934451	1.0619066	1.0473189	2.0317738	3.4456072	2.3394461	1.8669727
1	0	1	0	1	0	0	0	3	3	2	0	2	1	3	4.59512	0	0	0	0	0	0	0	0	0	0	0	0	0	1	2.8918793	2.8499999	7.627605	31.362318	10.375488	6.4686842	10.38661	22.164654	.33504313	10.110667	17.917288	22.551867	12.286777	5.0813422	1.0619066	1.0473189	2.0317738	3.4456072	2.3394461	1.8669727
1	0	1	0	1	12	0	0	0	0	2	0	2	0	5	4.9329619	.043374885	0	0	0	.10591541	0	.09157721	0	0	0	0	0	0	.75913256	2.8918793	2.8499999	7.627605	31.362318	10.375488	6.4686842	10.38661	22.164654	.33504313	10.110667	17.917288	22.551867	12.286777	14.924164	1.0619066	1.0473189	2.0317738	3.4456072	2.3394461	1.8669727
1	0	1	0	1	5	0	0	0	0	0	1	2	0	5	3.6663783	0	0	0	0	0	0	0	0	0	0	0	0	0	1	2.8918793	2.8499999	7.627605	31.362318	10.375488	6.4686842	10.38661	22.164654	.33504313	10.110667	17.917288	22.551867	12.286777	11.982198	1.0619066	1.0473189	2.0317738	3.4456072	2.3394461	1.8669727
1	0	1	0	1	12	0	0	0	0	2	0	2	0	5	4.3623343	0	0	0	0	0	0	0	0	0	0	0	0	.051376849	.94862318	2.8918793	2.8499999	7.627605	31.362318	10.375488	6.4686842	10.38661	22.164654	.33504313	10.110667	17.917288	22.551867	13.388705	11.673242	1.0619066	1.0473189	2.0317738	3.4456072	2.3394461	1.8669727
1	0	1	0	1	8	0	1	0	0	5	0	2	0	4	5.195786	0	0	0	0	0	0	0	0	0	0	0	0	0	1	2.8918793	2.8499999	7.627605	31.362318	10.375488	6.4686842	10.38661	22.164654	.33504313	10.110667	17.917288	22.551867	12.286777	12.71656	1.0619066	1.0473189	2.0317738	3.4456072	2.3394461	1.8669727
1	0	1	0	1	3	0	0	0	0	0	1	2	0	2	5.0613284	0	0	0	0	0	0	0	.077566534	0	0	0	0	0	.92243344	2.8918793	2.8499999	7.627605	31.362318	10.375488	6.4686842	10.38661	22.164654	.33504313	10.110667	17.917288	22.551867	12.286777	22.158373	1.0619066	1.0473189	2.0317738	3.4456072	2.3394461	1.8669727
1	0	1	0	1	9	0	0	0	0	2	1	2	1	5	2.401525	0	0	0	0	0	0	0	0	0	0	0	0	0	1	2.8918793	2.8499999	7.627605	31.362318	10.375488	6.4686842	10.38661	22.164654	.33504313	10.110667	17.917288	22.551867	12.286777	7.313015	1.0619066	1.0473189	2.0317738	3.4456072	2.3394461	1.8669727
1	0	1	0	1	15	0	0	0	0	2	0	2	1	3	4.4628	0	0	0	0	0	0	0	0	.11795226	0	0	0	.049579155	.83246863	2.8918793	2.8499999	7.627605	31.362318	10.375488	6.4686842	10.38661	22.164654	.33504313	10.110667	17.917288	22.551867	12.286777	13.833354	1.0619066	1.0473189	2.0317738	3.4456072	2.3394461	1.8669727
1	0	1	0	1	12	0	0	0	1	1	0	2	1	2	3.8240657	0	0	0	0	0	0	0	0	0	0	.058964841	0	0	.94103515	2.8918793	2.8499999	7.627605	31.362318	10.375488	6.4686842	10.38661	22.164654	.33504313	10.110667	38.57143	22.551867	12.286777	11.673242	1.0619066	1.0473189	2.0317738	3.4456072	2.3394461	1.8669727
1	0	1	0	1	9	3	0	0	0	4	0	2	1	6	4.7376885	0	0	0	0	0	0	.060786549	0	0	0	0	.053604275	0	.88560921	2.8918793	2.8499999	7.627605	31.362318	10.375488	6.4686842	10.38661	22.164654	.33504313	10.110667	17.917288	22.551867	12.286777	8.816844	1.0619066	1.0473189	2.0317738	3.4456072	2.3394461	1.8669727
1	0	1	0	1	12	0	0	0	0	3	0	2	1	5	4.4231687	0	0	0	.02171305	0	0	.082053743	0	0	0	0	0	.047864683	.84836853	2.8918793	2.8499999	7.627605	31.362318	10.375488	6.4686842	10.38661	22.164654	.33504313	10.110667	17.917288	22.551867	22.166666	11.673242	1.0619066	1.0473189	2.0317738	3.4456072	2.3394461	1.8669727
1	0	1	1	1	5	0	0	0	0	0	2	2	1	5	4.4844704	0	0	0	0	0	0	.056188647	0	0	0	0	0	0	.9438113	2.8918793	2.8499999	7.627605	31.362318	10.375488	6.4686842	10.38661	22.164654	.33504313	10.110667	17.917288	22.551867	12.286777	12.641184	1.0619066	1.0473189	2.0317738	3.4456072	2.3394461	1.8669727
1	0	1	0	1	16	1	0	1	0	1	0	2	1	5	2.2596776	0	0	0	0	0	0	0	0	0	0	0	0	0	1	2.8918793	2.8499999	7.627605	31.362318	10.375488	6.4686842	10.38661	22.164654	.33504313	10.110667	17.917288	22.551867	12.286777	10.049999	1.0619066	1.0473189	2.0317738	3.4456072	2.3394461	1.8669727
1	0	1	0	1	16	1	0	1	0	3	0	2	0	8	5.1449914	0	0	0	0	.058693241	0	0	0	0	0	.057818964	0	0	.88348776	2.8918793	2.8499999	7.627605	31.362318	10.375488	6.4686842	10.38661	22.164654	.33504313	10.110667	42.033897	22.551867	12.286777	11.673242	1.0619066	1.0473189	2.0317738	3.4456072	2.3394461	1.8669727
1	0	1	0	1	0		0	0	0	0	3	1	1	8	5.2533202	0	0	0	0	0	0	.077196658	0	.12620293	0	0	0	0	.7966004	2.8918793	2.8499999	7.627605	31.362318	10.375488	6.4686842	2.46	22.164654	.33504313	10.110667	17.917288	22.551867	12.286777	11.673242	1.0619066	1.0473189	2.0317738	3.4456072	2.3394461	1.8669727
1	0	1	0	1	15	1	1	0	0	2	0	2	1	5	5.1460981	0	0	0	0	0	0	.13518865	0	0	0	.011644155	.023055427	.0069282725	.82318354	2.8918793	2.8499999	7.627605	31.362318	10.375488	6.4686842	10.38661	22.164654	.33504313	10.110667	17.917288	22.551867	12.286777	17.456877	1.0619066	1.0473189	2.0317738	3.4456072	2.3394461	1.8669727
1	0	1	0	1	13	1	2	0	1	2	0	2	0	5	4.4074507	0	0	0	0	0	0	0	0	.11138193	0	0	0	0	.88861811	2.8918793	2.8499999	7.627605	31.362318	10.375488	6.4686842	10.38661	22.164654	.33504313	10.110667	17.917288	22.551867	12.286777	17.064301	1.0619066	1.0473189	2.0317738	3.4456072	2.3394461	1.8669727
1	0	1	0	1	9	0	0	0	0	1	2	2	1	8	3.6668894	0	0	0	0	0	0	0	0	0	0	0	0	0	1	2.8918793	2.8499999	7.627605	31.362318	10.375488	6.4686842	10.38661	22.164654	.33504313	10.110667	17.917288	22.551867	12.286777	10.820377	1.0619066	1.0473189	2.0317738	3.4456072	2.3394461	1.8669727
1	0	1	0	1	12	1	0	0	0	4	0	2	0	6	4.4622231	0	0	0	0	0	0	0	0	0	0	0	0	0	1	2.8918793	2.8499999	7.627605	31.362318	10.375488	6.4686842	10.38661	22.164654	.33504313	10.110667	17.917288	22.551867	12.286777	13.059284	1.0619066	1.0473189	2.0317738	3.4456072	2.3394461	1.8669727
1	0	1	0	1	14	2	0	0	1	2	0	2	0	5	5.887464	.040694613	0	0	0	.016865933	0	0	0	.015257012	0	0	.022247499	.024300259	.88063467	2.8918793	2.8499999	7.627605	31.362318	10.375488	6.4686842	10.38661	22.164654	.33504313	10.110667	17.917288	22.551867	12.286777	17.169256	1.0619066	1.0473189	2.0317738	3.4456072	2.3394461	1.8669727
1	0	1	0	1	5	1	0	0	0	4	0	2	0	7	2.9569914	0	0	0	0	0	0	.37525985	0	0	0	0	0	0	.62474012	2.8918793	2.8499999	7.627605	31.362318	10.375488	6.4686842	4.1299171	22.164654	.33504313	10.110667	17.917288	22.551867	12.286777	11.673242	1.0619066	1.0473189	2.0317738	3.4456072	2.3394461	1.8669727
1	0	1	0	1	12	1	0	0	0	0	2	1	1	14	4.3028483	0	0	0	0	0	0	0	0	0	0	0	0	0	1	2.8918793	2.8499999	7.627605	31.362318	10.375488	6.4686842	10.38661	22.164654	.33504313	10.110667	17.917288	22.551867	12.286777	13.808697	1.0619066	1.0473189	2.0317738	3.4456072	2.3394461	1.8669727
1	0	1	0	1	12	1	0	1	0	2	0	1	0	6	4.0233855	0	0	0	0	0	0	.072284847	0	0	0	0	0	0	.92771512	2.8918793	2.8499999	7.627605	31.362318	10.375488	6.4686842	10.38661	22.164654	.33504313	10.110667	17.917288	22.551867	12.286777	14.700567	1.0619066	1.0473189	2.0317738	3.4456072	2.3394461	1.8669727
1	0	1	0	1	12	0	0	0	1	2	0	2	0	5	3.0101283	0	0	0	0	0	0	0	0	.30310497	0	0	0	0	.696895	2.8918793	2.8499999	7.627605	31.362318	10.375488	6.4686842	10.38661	22.164654	.33504313	10.110667	17.917288	22.551867	12.286777	4.8874211	1.0619066	1.0473189	2.0317738	3.4456072	2.3394461	1.8669727
1	0	1	0	1	12	0	0	0	0	2	0	2	0	6	2.8437459	0	0	0	0	0	0	0	0	0	0	0	0	0	1	2.8918793	2.8499999	7.627605	31.362318	10.375488	6.4686842	10.38661	22.164654	.33504313	10.110667	17.917288	22.551867	12.286777	11.566025	1.0619066	1.0473189	2.0317738	3.4456072	2.3394461	1.8669727
1	0	1	0	1	0	0	0	0	1	1	1	2	1	5	4.2100515	0	0	.10347386	0	0	0	0	.16938835	0	0	0	0	0	.72713774	2.8918793	2.8499999	7.627605	31.362318	10.375488	6.4686842	10.38661	22.164654	.33504313	10.110667	17.917288	22.551867	12.286777	4.0569291	1.0619066	1.0473189	2.0317738	3.4456072	2.3394461	1.8669727
1	0	1	1	1	6	1	0	1	0	2	0	1	1	6	4.7721243	0	0	0	0	0	0	.027333504	0	0	0	0	0	.065498859	.90716761	2.8918793	2.8499999	7.627605	31.362318	10.375488	6.4686842	10.38661	22.164654	.33504313	10.110667	17.917288	22.551867	12.286777	14.841484	1.0619066	1.0473189	2.0317738	3.4456072	2.3394461	1.8669727
1	0	0	1	1	12	0	0	0	1	3	0	2	0	6	3.639164	0	0	0	0	.2149238	0	0	0	0	0	.073305301	0	0	.71177089	2.8918793	2.8499999	7.627605	31.362318	14.529307	6.4686842	10.38661	22.164654	.33504313	10.110667	17.917288	22.551867	12.286777	11.673242	1.0619066	1.0473189	2.0317738	3.4456072	2.6761677	1.8669727
1	0	1	0	1	3	0	0	0	0	3	0	2	1	5	5.0579004	.0523973	0	0	.037962608	.025435584	0	.026325827	0	0	0	.047373772	0	.023973037	.78653181	2.8918793	2.8499999	7.627605	31.362318	10.375488	6.4686842	10.38661	22.164654	.33504313	10.110667	17.917288	22.551867	12.286777	8.5311708	1.0619066	1.0473189	2.0317738	3.4456072	2.3394461	1.8669727
1	0	1	0	1	3	0	2	1	0	1	1	2	1	3	4.1814394	0	0	0	0	0	0	0	0	0	0	0	0	0	1	2.8918793	2.8499999	7.627605	31.362318	10.375488	6.4686842	10.38661	22.164654	.33504313	10.110667	17.917288	22.551867	12.286777	8.6621761	1.0619066	1.0473189	2.0317738	3.4456072	2.3394461	1.8669727
1	0	1	0	1	11	0	0	0	0	3	0	2	1	6	2.904165	0	0	0	0	0	0	0	0	0	0	0	0	.076712325	.92328769	2.8918793	2.8499999	7.627605	31.362318	10.375488	6.4686842	10.38661	22.164654	.33504313	10.110667	17.917288	22.551867	12.286777	7.0575852	1.0619066	1.0473189	2.0317738	3.4456072	2.3394461	1.8669727
1	0	1	0	1	1	0	0	0	1	3	1	2	1	3	4.7877417	0	0	0	0	0	0	0	0	0	0	0	0	0	1	2.8918793	2.8499999	7.627605	31.362318	10.375488	6.4686842	10.38661	22.164654	.33504313	10.110667	17.917288	22.551867	12.286777	9.1805	1.0619066	1.0473189	2.0317738	3.4456072	2.3394461	1.8669727
1	0	1	0	1	16	0	0	0	0	1	0	2	1	3	4.9723101	0	0	0	0	.025353285	0	.048905514	0	0	0	0	0	.067054585	.85868663	2.8918793	2.8499999	7.627605	31.362318	10.375488	6.4686842	10.38661	22.164654	.33504313	10.110667	17.917288	22.551867	12.286777	15.575206	1.0619066	1.0473189	2.0317738	3.4456072	2.3394461	1.8669727
1	0	1	0	1	5	0	1	0	0	2	1	2	0	4	3.3968546	0	0	0	0	0	0	.38567123	0	0	0	0	0	.12219619	.49213257	2.8918793	2.8499999	7.627605	31.362318	10.375488	6.4686842	10.38661	22.164654	.33504313	10.110667	17.917288	22.551867	11.335404	11.673242	1.0619066	1.0473189	2.0317738	3.4456072	2.3394461	1.8669727
1	0	1	0	1	12	0	1	0	0	2	1	2	1	6	5.4026322	0	0	0	0	.035271857	0	.032163609	.037884589	0	0	.035361953	.02572188	0	.83359611	2.8918793	2.8499999	7.627605	31.362318	10.375488	6.4686842	10.38661	22.164654	.33504313	10.110667	17.917288	22.551867	12.286777	13.003515	1.0619066	1.0473189	2.0317738	3.4456072	2.3394461	1.8669727
1	0	1	0	1	6	0	2	0	1	1	0	2	1	9	4.8188291	.04143111	0	0	0	.23954126	0	0	0	0	0	0	0	.061298661	.65772897	2.8918793	2.8499999	7.627605	31.362318	10.375488	6.4686842	10.38661	22.164654	.33504313	10.110667	17.917288	22.551867	12.286777	13.243601	1.0619066	1.0473189	2.0317738	3.4456072	2.3394461	1.8669727
1	0	1	0	1	5	0	0	1	0	1	1	1	1	7	1.786747	0	0	0	0	0	0	0	0	0	0	0	0	0	1	2.8918793	2.8499999	7.627605	31.362318	10.375488	6.4686842	10.38661	22.164654	.33504313	10.110667	17.917288	22.551867	12.286777	6.7003374	1.0619066	1.0473189	2.0317738	3.4456072	2.3394461	1.8669727
1	0	1	0	1	6	0	0	0	0	0	1	2	0	4	3.479084	0	0	0	0	0	0	.38359541	0	0	0	0	0	0	.61640453	2.8918793	2.8499999	7.627605	31.362318	10.375488	6.4686842	3.1099999	22.164654	.33504313	10.110667	17.917288	22.551867	12.286777	11.673242	1.0619066	1.0473189	2.0317738	3.4456072	2.3394461	1.8669727
1	0	1	0	1	0	0	0	0	0	2	1	2	1	6	5.513711	0	0	0	0	0	0	0	0	0	0	0	.040109646	0	.95989037	2.8918793	2.8499999	7.627605	31.362318	10.375488	6.4686842	10.38661	22.164654	.33504313	10.110667	17.917288	26.819407	12.286777	11.673242	1.0619066	1.0473189	2.0317738	3.4456072	2.3394461	1.8669727
1	0	1	0	1	16	2	0	0	0	1	0	2	0	6	3.5275364	0	0	0	0	0	0	0	0	0	0	0	.20152761	0	.79847234	2.8918793	2.8499999	7.627605	31.362318	10.375488	6.4686842	10.38661	22.164654	.33504313	10.110667	17.917288	22.551867	12.286777	11.817509	1.0619066	1.0473189	2.0317738	3.4456072	2.3394461	1.8669727
1	0	1	0	1	12	0	0	0	0	2	0	2	1	4	4.0637136	.12287335	0	0	0	0	0	0	0	0	0	0	0	.11239044	.76473624	2.8918793	2.8499999	7.627605	31.362318	10.375488	6.4686842	10.38661	22.164654	.33504313	10.110667	17.917288	22.551867	12.286777	18.958979	1.0619066	1.0473189	2.0317738	3.4456072	2.3394461	1.8669727
1	0	1	0	1	13	0	0	0	0	2	0	2	0	5	4.8696861	0	0	0	0	0	0	.094412036	0	0	0	0	0	0	.90558791	2.8918793	2.8499999	7.627605	31.362318	10.375488	6.4686842	10.38661	22.164654	.33504313	10.110667	17.917288	22.551867	12.286777	9.0730562	1.0619066	1.0473189	2.0317738	3.4456072	2.3394461	1.8669727
1	0	1	0	1	4		0	1	0	3	0	2	1	7	5.4033079	0	0	0	0	0	0	.031286575	0	.050778788	0	.0047267489	.080219679	.011614297	.82137394	2.8918793	2.8499999	7.627605	31.362318	10.375488	6.4686842	10.38661	22.164654	.33504313	10.110667	17.917288	22.551867	12.286777	10.497357	1.0619066	1.0473189	2.0317738	3.4456072	2.3394461	1.8669727
1	0	1	0	1	12	1	0	0	0	1	0	2	0	2	3.4778497	.095091075	0	0	0	0	0	.15313369	0	0	0	0	0	.090460025	.66131526	2.8918793	2.8499999	7.627605	31.362318	10.375488	6.4686842	10.38661	22.164654	.33504313	10.110667	17.917288	22.551867	12.286777	8.3581581	1.0619066	1.0473189	2.0317738	3.4456072	2.3394461	1.8669727
1	0	1	0	1	16	2	0	1	0	2	0	2	1	6	4.5590215	.096659333	0	0	0	0	0	0	0	0	0	0	.11770866	0	.78563201	2.8918793	2.8499999	7.627605	31.362318	10.375488	6.4686842	10.38661	22.164654	.33504313	10.110667	17.917288	22.551867	12.286777	15.046581	1.0619066	1.0473189	2.0317738	3.4456072	2.3394461	1.8669727
1	0	1	0	1	6	0	1	1	1	3	0	2	1	8	6.1871548	.01996053	0	0	0	.037104793	.019323273	0	.010668914	0	0	.0054064053	0	.0050158286	.90252024	2.8918793	2.8499999	7.627605	31.362318	10.375488	6.4686842	10.38661	22.164654	.33504313	10.110667	17.917288	22.551867	11.296296	11.673242	1.0619066	1.0473189	2.0317738	3.4456072	2.3394461	1.8669727
1	0	1	0	1	16	1	0	0	1	3	0	2	0	6	4.8198781	.02896329	0	0	0	0	0	0	0	.099314243	0	0	0	0	.87172246	2.8918793	2.8499999	7.627605	31.362318	10.375488	6.4686842	10.38661	22.164654	.33504313	10.110667	17.917288	22.551867	12.286777	13.824157	1.0619066	1.0473189	2.0317738	3.4456072	2.3394461	1.8669727
1	0	1	0	1	12	0	0	0	0	2	0	1	1	6	2.3608541	0	0	0	0	0	0	0	0	.58396226	0	0	0	0	.41603771	2.8918793	2.8499999	7.627605	31.362318	10.375488	6.4686842	10.38661	22.164654	.30950001	10.110667	17.917288	22.551867	12.286777	11.673242	1.0619066	1.0473189	2.0317738	3.4456072	2.3394461	1.8669727
1	0	1	0	1	12	1	0	0	0	3	0	2	1	9	3.1726224	0	0	0	0	0	0	0	.23837452	0	0	0	0	0	.76162547	2.8918793	2.8499999	7.627605	31.362318	10.375488	6.4686842	10.38661	18.178915	.33504313	10.110667	17.917288	22.551867	12.286777	11.673242	1.0619066	1.0473189	2.0317738	3.4456072	2.3394461	1.8669727
1	0	1	0	1	14	0	2	1	0	2	0	2	1	3	3.3544552	.14425428	0	0	0	0	0	0	0	0	0	0	0	0	.85574567	2.8918793	2.8499999	7.627605	31.362318	10.375488	6.4686842	10.38661	22.164654	.33504313	10.110667	17.917288	22.551867	12.286777	26.511938	1.0619066	1.0473189	2.0317738	3.4456072	2.3394461	1.8669727
1	0	1	0	1	10	0	0	0	1	2	0	2	0	5	5.5368619	0	0	0	0	0	0	.075665668	.042500392	0	0	0	0	0	.88183391	2.8918793	2.8499999	7.627605	31.362318	10.375488	6.4686842	10.38661	18.164984	.33504313	10.110667	17.917288	22.551867	12.286777	11.673242	1.0619066	1.0473189	2.0317738	3.4456072	2.3394461	1.8669727
1	1	1	0	1	16	0	0	0	0	1	0	2	0	4	3.8366528	0	0	0	0	0	0	.16734958	0	0	0	0	0	0	.83265036	2.8918793	2.8499999	7.627605	31.362318	10.375488	6.4686842	10.38661	22.164654	.33504313	10.110667	17.917288	22.551867	12.286777	20.286301	1.0619066	1.0473189	2.0317738	3.4456072	2.3394461	1.8669727
1	0	1	1	1	12	0	0	2	0	2	0	2	0	7	4.7948809	0	0	0	0	0	0	.12002647	.056249484	0	0	0	0	.031929854	.79179418	2.8918793	2.8499999	7.627605	31.362318	10.375488	6.4686842	10.38661	22.164654	.33504313	10.110667	17.917288	22.551867	12.286777	9.5123377	1.0619066	1.0473189	2.0317738	3.4456072	2.3394461	1.8669727
1	1	1	0	1	9	0	0	0	0	1	0	1	0	7	3.7111299	0	0	0	0	0	0	.15990222	.14474329	0	0	0	0	0	.69535452	2.8918793	2.8499999	7.627605	31.362318	10.375488	6.4686842	10.38661	22.164654	.33504313	10.110667	17.917288	22.551867	12.286777	6.5958109	1.0619066	1.0473189	2.0317738	3.4456072	2.3394461	1.8669727
1	0	1	0	1	12	0	0	0	0	1	0	2	0	5	3.8473778	0	0	0	0	0	0	0	0	0	0	0	0	.078515045	.92148495	2.8918793	2.8499999	7.627605	31.362318	10.375488	6.4686842	10.38661	22.164654	.33504313	10.110667	17.917288	22.551867	12.286777	6.9504685	1.0619066	1.0473189	2.0317738	3.4456072	2.3394461	1.8669727
1	0	1	0	1	12	0	2	0	0	2	0	2	1	2	4.4394698	.059719112	0	.023958458	0	0	0	0	0	0	0	0	.024076479	0	.89224601	2.8918793	2.8499999	7.627605	31.362318	10.375488	6.4686842	10.38661	22.164654	.33504313	10.110667	17.917288	22.551867	12.286777	13.070845	1.0619066	1.0473189	2.0317738	3.4456072	2.3394461	1.8669727
1	0	1	0	1	16	1	0	1	0	2	0	2	0	3	2.3095608	0	0	0	0	0	0	0	0	0	0	0	0	0	1	2.8918793	2.8499999	7.627605	31.362318	10.375488	6.4686842	10.38661	22.164654	.33504313	10.110667	17.917288	22.551867	12.286777	16.112	1.0619066	1.0473189	2.0317738	3.4456072	2.3394461	1.8669727
1	0	1	0	1	12	0	0	0	1	2	0	2	1	4	3.7047527	0	0	0	0	0	0	0	0	0	0	0	0	0	1	2.8918793	2.8499999	7.627605	31.362318	10.375488	6.4686842	10.38661	22.164654	.33504313	10.110667	17.917288	22.551867	12.286777	14.531122	1.0619066	1.0473189	2.0317738	3.4456072	2.3394461	1.8669727
1	0	1	1	1	1	1	0	0	0	0	2	2	1	7	4.0564694	0	0	0	0	0	0	1	0	0	0	0	0	0	0	2.8918793	2.8499999	7.627605	31.362318	10.375488	6.4686842	2.5299993	22.164654	.33504313	10.110667	17.917288	22.551867	12.286777	11.673242	1.0619066	1.0473189	2.0317738	3.4456072	2.3394461	1.8669727
1	0	1	0	1	0	1	0	0	1	1	0	1	1	2	4.9046822	0	0	0	0	0	0	0	0	0	0	0	0	0	1	2.8918793	2.8499999	7.627605	31.362318	10.375488	6.4686842	10.38661	22.164654	.33504313	10.110667	17.917288	22.551867	12.286777	9.7110252	1.0619066	1.0473189	2.0317738	3.4456072	2.3394461	1.8669727
1	0	1	0	1	5	0	0	1	1	2	0	2	0	4	4.2137561	0	0	0	0	0	0	0	.066410288	0	0	0	0	0	.9335897	2.8918793	2.8499999	7.627605	31.362318	10.375488	6.4686842	10.38661	22.164654	.33504313	10.110667	17.917288	22.551867	12.286777	8.8435173	1.0619066	1.0473189	2.0317738	3.4456072	2.3394461	1.8669727
1	0	1	0	1	6	0	0	2	0	1	0	2	1	5	5.0738606	.062582143	0	0	0	0	0	0	0	0	0	0	.031353656	.0062582144	.89980602	2.8918793	2.8499999	7.627605	31.362318	10.375488	6.4686842	10.38661	22.164654	.33504313	10.110667	17.917288	22.551867	12.286777	13.322775	1.0619066	1.0473189	2.0317738	3.4456072	2.3394461	1.8669727
1	0	1	0	1	9	0	0	1	1	2	0	2	1	5	4.414494	.097168438	0	0	0	0	0	.053848013	0	.060745403	0	.048765734	.12076475	0	.61870766	2.8918793	2.8499999	7.627605	31.362318	10.375488	6.4686842	10.38661	22.164654	.33504313	10.110667	17.917288	26.827955	12.286777	11.673242	1.0619066	1.0473189	2.0317738	3.4456072	2.3394461	1.8669727
1	0	1	0	1	0	0	0	0	0	0	1	2	1	2	4.7130375	.081066519	0	0	0	0	0	.077744856	0	0	0	0	0	.035909865	.80527872	2.8918793	2.8499999	7.627605	31.362318	10.375488	6.4686842	10.38661	22.164654	.33504313	10.110667	17.917288	22.551867	12.286777	8.2248812	1.0619066	1.0473189	2.0317738	3.4456072	2.3394461	1.8669727
1	0	1	1	1	4	0	0	1	2	2	0	2	0	5	4.2846894	.18669054	0	0	0	0	0	.096307516	.082116283	0	0	0	0	.054973822	.57991183	2.8918793	2.8499999	7.627605	31.362318	10.375488	6.4686842	10.38661	22.164654	.33504313	10.110667	17.917288	22.551867	12.286777	8.12467	1.0619066	1.0473189	2.0317738	3.4456072	2.3394461	1.8669727
1	0	1	0	1	12	0	2	1	0	1	0	2	1	2	4.2249341	0	0	0	0	0	0	.12812637	0	0	0	0	0	.11730291	.75457066	2.8918793	2.8499999	7.627605	31.362318	10.375488	6.4686842	10.38661	22.164654	.33504313	10.110667	17.917288	22.551867	12.286777	7.268219	1.0619066	1.0473189	2.0317738	3.4456072	2.3394461	1.8669727
1	0	1	0	1	12	0	0	0	0	2	0	2	1	5	4.3033891	0	0	0	0	0	0	.039350916	.063962139	0	0	.041514538	0	0	.8551724	2.8918793	2.8499999	7.627605	31.362318	10.375488	6.4686842	10.38661	22.164654	.33504313	10.110667	17.917288	22.551867	12.286777	8.8337078	1.0619066	1.0473189	2.0317738	3.4456072	2.3394461	1.8669727
1	0	1	0	1	12	1	1	0	0	1	1	2	1	7	3.7355244	0	0	.088761635	0	0	0	.24719636	0	0	0	.073013596	0	0	.59102839	2.8918793	2.8499999	7.627605	31.362318	10.375488	6.4686842	10.38661	22.164654	.33504313	10.110667	8.5236769	22.551867	12.286777	11.673242	1.0619066	1.0473189	2.0317738	3.4456072	2.3394461	1.8669727
1	0	1	0	1	6	0	0	1	0	3	0	2	0	3	3.9132223	.071314417	0	0	.029564522	0	0	0	0	0	0	.010187774	0	0	.88893324	2.8918793	2.8499999	7.627605	31.362318	10.375488	6.4686842	10.38661	22.164654	.33504313	10.110667	17.917288	22.551867	12.286777	16.298828	1.0619066	1.0473189	2.0317738	3.4456072	2.3394461	1.8669727
1	0	1	0	1	5	1	0	0	0	1	0	2	0	4	2.3055806	0	0	0	0	0	0	0	0	0	0	0	0	0	1	2.8918793	2.8499999	7.627605	31.362318	10.375488	6.4686842	10.38661	22.164654	.33504313	10.110667	17.917288	22.551867	12.286777	5.9567423	1.0619066	1.0473189	2.0317738	3.4456072	2.3394461	1.8669727
1	0	1	0	1	6	0	0	1	0	1	0	2	1	1	3.0454743	0	0	0	0	0	0	.29733586	0	0	0	.27259752	0	0	.43006659	2.8918793	2.8499999	7.627605	31.362318	10.375488	6.4686842	18.882175	22.164654	.33504313	10.110667	17.917288	22.551867	12.286777	11.673242	1.0619066	1.0473189	2.0317738	3.4456072	2.3394461	1.8669727
1	0	1	0	1	6	0	1	2	1	2	0	3	1	5	2.7107134	0	0	0	0	0	0	0	0	0	0	0	0	0	1	2.8918793	2.8499999	7.627605	31.362318	10.375488	6.4686842	10.38661	22.164654	.33504313	10.110667	17.917288	22.551867	12.286777	7.1282835	1.0619066	1.0473189	2.0317738	3.4456072	2.3394461	1.8669727
1	0	1	0	1	5	0	0	0	0	1	0	2	0	5	4.1098895	0	0	0	0	0	0	.049228754	0	0	0	.15507057	0	.13193306	.66376764	2.8918793	2.8499999	7.627605	31.362318	10.375488	6.4686842	10.38661	22.164654	.33504313	10.110667	8.5288801	22.551867	12.286777	11.673242	1.0619066	1.0473189	2.0317738	3.4456072	2.3394461	1.8669727
1	0	1	0	1	1	0	0	0	0	0	1	2	1	6	3.54933	0	0	0	0	.17332567	0	0	0	0	0	0	0	0	.82667434	2.8918793	2.8499999	7.627605	31.362318	10.375488	6.4686842	10.38661	22.164654	.33504313	10.110667	17.917288	22.551867	12.286777	9.7825928	1.0619066	1.0473189	2.0317738	3.4456072	2.3394461	1.8669727
1	0	1	0	1	0	0	0	0	0	0	1	1	1	5	4.3768883	0	0	.038447037	0	0	0	.047493402	.11257695	0	0	0	0	0	.80148256	2.8918793	2.8499999	7.627605	31.362318	10.375488	6.4686842	10.38661	22.164654	.33504313	10.110667	17.917288	22.551867	12.286777	11.484792	1.0619066	1.0473189	2.0317738	3.4456072	2.3394461	1.8669727
1	0	1	0	1	0		1	0	1	2	0	2	1	4	4.3835254	0	0	0	0	0	0	.080004998	0	0	0	0	0	0	.91999507	2.8918793	2.8499999	7.627605	31.362318	10.375488	6.4686842	10.38661	22.164654	.33504313	10.110667	17.917288	22.551867	12.286777	11.971357	1.0619066	1.0473189	2.0317738	3.4456072	2.3394461	1.8669727
1	0	1	0	1	0		0	1	0	1	1	2	1	5	4.4430041	0	0	0	0	0	0	.045395743	0	0	0	0	0	0	.95460427	2.8918793	2.8499999	7.627605	31.362318	10.375488	6.4686842	10.38661	22.164654	.33504313	10.110667	17.917288	22.551867	12.286777	11.124522	1.0619066	1.0473189	2.0317738	3.4456072	2.3394461	1.8669727
1	0	1	0	1	6	0	0	0	0	0	1	2	0	3	3.3516569	0	0	0	0	0	0	0	0	0	0	0	0	0	1	2.8918793	2.8499999	7.627605	31.362318	10.375488	6.4686842	10.38661	22.164654	.33504313	10.110667	17.917288	22.551867	12.286777	6.3112507	1.0619066	1.0473189	2.0317738	3.4456072	2.3394461	1.8669727
1	0	1	0	1	1	0	0	0	0	0	1	2	0	3	3.4081731	0	0	0	0	0	0	0	0	0	0	0	0	0	1	2.8918793	2.8499999	7.627605	31.362318	10.375488	6.4686842	10.38661	22.164654	.33504313	10.110667	17.917288	22.551867	12.286777	8.8851795	1.0619066	1.0473189	2.0317738	3.4456072	2.3394461	1.8669727
1	0	1	0	1	12	0	0	0	1	1	0	2	1	4	3.8424585	0	0	0	0	0	0	.20047171	0	0	0	0	0	.10527444	.69425386	2.8918793	2.8499999	7.627605	31.362318	10.375488	6.4686842	10.38661	22.164654	.33504313	10.110667	17.917288	22.551867	12.286777	3.3554204	1.0619066	1.0473189	2.0317738	3.4456072	2.3394461	1.8669727
1	0	1	0	1	4	0	0	1	0	3	0	2	0	6	3.7723012	0	0	0	0	0	0	0	0	0	0	0	0	0	1	2.8918793	2.8499999	7.627605	31.362318	10.375488	6.4686842	10.38661	22.164654	.33504313	10.110667	17.917288	22.551867	12.286777	13.692064	1.0619066	1.0473189	2.0317738	3.4456072	2.3394461	1.8669727
1	0	1	0	1	12	0	0	1	0	2	0	1	1	5	3.9388597	.079049841	0	0	0	0	0	0	0	0	0	0	0	0	.92095011	2.8918793	2.8499999	7.627605	31.362318	10.375488	6.4686842	10.38661	22.164654	.33504313	10.110667	17.917288	22.551867	12.286777	6.8157463	1.0619066	1.0473189	2.0317738	3.4456072	2.3394461	1.8669727
1	0	1	0	1	9	0	0	0	1	1	0	2	1	3	3.7930143	0	0	0	0	0	0	.16467671	0	0	0	0	0	0	.83532327	2.8918793	2.8499999	7.627605	31.362318	10.375488	6.4686842	18.888889	22.164654	.33504313	10.110667	17.917288	22.551867	12.286777	11.673242	1.0619066	1.0473189	2.0317738	3.4456072	2.3394461	1.8669727
1	0	1	0	1	16	1	1	1	2	2	0	2	0	5	4.8468604	0	0	.11724517	0	0	0	.030155489	0	0	0	.025365165	0	0	.82723415	2.8918793	2.8499999	7.627605	31.362318	10.375488	6.4686842	10.38661	22.164654	.33504313	10.110667	17.917288	22.551867	12.286777	11.952321	1.0619066	1.0473189	2.0317738	3.4456072	2.3394461	1.8669727
1	0	1	0	1	5	0	1	1	0	2	0	2	0	4	4.5351768	.087623343	0	0	0	0	0	0	0	0	0	0	0	0	.9123767	2.8918793	2.8499999	7.627605	31.362318	10.375488	6.4686842	10.38661	22.164654	.33504313	10.110667	17.917288	22.551867	12.286777	22.186016	1.0619066	1.0473189	2.0317738	3.4456072	2.3394461	1.8669727
1	0	1	0	1	12	0	0	0	0	2	0	2	0	5	2.2935443	0	0	0	0	0	0	0	0	0	0	0	0	0	1	2.8918793	2.8499999	7.627605	31.362318	10.375488	6.4686842	10.38661	22.164654	.33504313	10.110667	17.917288	22.551867	12.286777	6.3727551	1.0619066	1.0473189	2.0317738	3.4456072	2.3394461	1.8669727
1	0	1	0	1	4	0	0	2	1	1	0	1	1	5	4.1640263	0	0	0	.086273901	0	0	.10788123	.43416756	0	0	0	0	0	.37167728	2.8918793	2.8499999	7.627605	31.362318	10.375488	6.4686842	10.38661	22.164654	.33504313	10.110667	17.917288	22.551867	12.286777	3.9641376	1.0619066	1.0473189	2.0317738	3.4456072	2.3394461	1.8669727
1	0	1	0	1	14	1	0	0	0	1	0	2	0	3	3.6808474	0	0	0	0	0	0	0	0	0	0	0	.075604841	.077368952	.84702623	2.8918793	2.8499999	7.627605	31.362318	10.375488	6.4686842	10.38661	22.164654	.33504313	10.110667	17.917288	27.027027	12.286777	11.673242	1.0619066	1.0473189	2.0317738	3.4456072	2.3394461	1.8669727
1	0	1	0	1	16	1	1	0	0	1	0	2	1	3	6.0667577	0	0	.04331293	0	.11382397	0	.10844463	0	0	0	.019685587	.020172508	.016508996	.67805135	2.8918793	2.8499999	7.627605	31.362318	10.375488	6.4686842	10.38661	22.164654	.33504313	10.110667	17.917288	22.551867	12.286777	11.336747	1.0619066	1.0473189	2.0317738	3.4456072	2.3394461	1.8669727
1	0	1	0	1	15	1	0	0	0	1	0	1	1	4	3.9365203	0	0	.13036691	0	0	0	.054839969	0	0	0	0	0	0	.81479317	2.8918793	2.8499999	7.627605	31.362318	10.375488	6.4686842	10.38661	22.164654	.33504313	10.110667	17.917288	22.551867	12.286777	7.8972654	1.0619066	1.0473189	2.0317738	3.4456072	2.3394461	1.8669727
1	0	1	0	1	12		0	0	0	2	0	2	0	4	3.3769047	0	0	0	0	0	0	.39685795	0	0	0	0	0	0	.60314208	2.8918793	2.8499999	7.627605	31.362318	10.375488	6.4686842	10.38661	22.164654	.33504313	10.110667	17.917288	22.551867	12.286777	6.4841781	1.0619066	1.0473189	2.0317738	3.4456072	2.3394461	1.8669727
1	0	1	0	1	16	1	0	0	2	2	0	2	0	6	4.0266008	0	0	0	0	0	0	0	0	0	0	0	0	0	1	2.8918793	2.8499999	7.627605	31.362318	10.375488	6.4686842	10.38661	22.164654	.33504313	10.110667	17.917288	22.551867	12.286777	6.7085428	1.0619066	1.0473189	2.0317738	3.4456072	2.3394461	1.8669727
1	0	1	0	1	9	1	0	0	0	2	0	2	1	3	2.010895	0	0	0	0	0	0	0	0	0	0	0	0	0	1	2.8918793	2.8499999	7.627605	31.362318	10.375488	6.4686842	10.38661	22.164654	.33504313	10.110667	17.917288	22.551867	12.286777	4.4831109	1.0619066	1.0473189	2.0317738	3.4456072	2.3394461	1.8669727
1	0	1	0	1	0	0	1	0	0	1	1	2	1	4	2.7800608	0	0	0	0	0	0	0	0	0	0	0	0	0	1	2.8918793	2.8499999	7.627605	31.362318	10.375488	6.4686842	10.38661	22.164654	.33504313	10.110667	17.917288	22.551867	12.286777	10.075336	1.0619066	1.0473189	2.0317738	3.4456072	2.3394461	1.8669727
1	0	1	0	1	9	1	1	2	0	3	1	2	0	4	5.126164	0	0	0	0	0	0	0	0	.035695199	0	0	0	0	.96430486	2.8918793	2.8499999	7.627605	31.362318	10.375488	6.4686842	10.38661	22.164654	.33504313	10.110667	17.917288	22.551867	12.286777	10.505898	1.0619066	1.0473189	2.0317738	3.4456072	2.3394461	1.8669727
1	0	1	0	1	16	1	0	0	0	1	0	2	1	4	3.3050535	0	0	0	0	0	0	0	0	.23376146	0	0	0	.046605505	.71963304	2.8918793	2.8499999	7.627605	31.362318	10.375488	6.4686842	10.38661	22.164654	.33504313	10.110667	17.917288	22.551867	12.286777	10.745699	1.0619066	1.0473189	2.0317738	3.4456072	2.3394461	1.8669727
1	0	1	0	1	15	1	0	0	0	1	0	2	0	3	3.0924051	.72809809	0	0	0	0	0	0	0	0	0	0	0	.13527009	.13663186	2.8918793	2.8499999	7.627605	31.362318	10.375488	6.4686842	10.38661	22.164654	.33504313	10.110667	17.917288	22.551867	12.286777	6.02	1.0619066	1.0473189	2.0317738	3.4456072	2.3394461	1.8669727
1	0	1	0	1	12	1	1	0	2	2	0	2	1	5	3.4506223	.14308377	0	0	0	0	0	0	0	0	0	0	0	0	.85691625	2.2550001	2.8499999	7.627605	31.362318	10.375488	6.4686842	10.38661	22.164654	.33504313	10.110667	17.917288	22.551867	12.286777	11.673242	.81315005	1.0473189	2.0317738	3.4456072	2.3394461	1.8669727
1	0	1	0	1	12	1	0	0	0	1	2	2	0	7	2.3005831	0	0	0	0	0	0	0	0	0	0	0	0	0	1	2.8918793	2.8499999	7.627605	31.362318	10.375488	6.4686842	10.38661	22.164654	.33504313	10.110667	17.917288	22.551867	12.286777	4.9899998	1.0619066	1.0473189	2.0317738	3.4456072	2.3394461	1.8669727
1	0	1	0	1	12	1	0	1	1	1	0	2	1	7	4.0709052	0	0	0	0	0	0	0	0	0	0	0	0	0	1	2.8918793	2.8499999	7.627605	31.362318	10.375488	6.4686842	10.38661	22.164654	.33504313	10.110667	17.917288	22.551867	12.286777	14.569919	1.0619066	1.0473189	2.0317738	3.4456072	2.3394461	1.8669727
1	0	1	0	1	12	0	0	1	0	1	0	2	1	2	2.2596776	0	0	0	0	0	0	0	0	0	0	0	0	0	1	2.8918793	2.8499999	7.627605	31.362318	10.375488	6.4686842	10.38661	22.164654	.33504313	10.110667	17.917288	22.551867	12.286777	10.049999	1.0619066	1.0473189	2.0317738	3.4456072	2.3394461	1.8669727
1	0	1	0	1	16	0	0	0	0	2	0	2	0	5	4.2647905	0	0	0	0	0	0	0	0	0	0	0	0	0	1	2.8918793	2.8499999	7.627605	31.362318	10.375488	6.4686842	10.38661	22.164654	.33504313	10.110667	17.917288	22.551867	12.286777	4.1108398	1.0619066	1.0473189	2.0317738	3.4456072	2.3394461	1.8669727
1	0	1	0	1	12	1	1	1	0	2	0	2	0	4	5.3616676	0	0	0	0	.023700019	0	0	0	.071850948	0	.37370938	0	.070818469	.45992115	2.8918793	2.8499999	7.627605	31.362318	10.375488	6.4686842	10.38661	22.164654	.25516668	10.110667	17.917288	22.551867	12.286777	11.673242	1.0619066	1.0473189	2.0317738	3.4456072	2.3394461	1.8669727
1	0	1	0	1	12	1	0	1	0	1	2	2	1	6	4.7890739	0	0	0	0	0	0	.083201602	0	0	0	0	0	0	.91679841	2.8918793	2.8499999	7.627605	31.362318	10.375488	6.4686842	10.38661	22.164654	.33504313	10.110667	17.917288	22.551867	12.286777	12.589174	1.0619066	1.0473189	2.0317738	3.4456072	2.3394461	1.8669727
1	0	1	0	1	12	0	1	0	0	3	0	2	0	4	4.9183006	0	0	.24296263	0	0	0	.021495942	0	0	0	0	0	0	.7355414	2.8918793	2.8499999	7.627605	31.362318	10.375488	6.4686842	10.38661	22.164654	.33504313	10.110667	17.917288	22.551867	12.286777	11.423681	1.0619066	1.0473189	2.0317738	3.4456072	2.3394461	1.8669727
1	0	1	0	1	16	1	0	0	1	2	0	2	1	8	4.0590625	0	0	0	0	0	0	0	0	0	0	0	0	0	1	2.8918793	2.8499999	7.627605	31.362318	10.375488	6.4686842	10.38661	22.164654	.33504313	10.110667	17.917288	22.551867	12.286777	12.808537	1.0619066	1.0473189	2.0317738	3.4456072	2.3394461	1.8669727
1	0	1	0	1	1	0	0	0	3	1	1	2	1	5	5.6697083	.021245044	0	0	0	0	0	.043593723	0	0	0	0	.01493361	.031419214	.88880843	2.8918793	2.8499999	7.627605	31.362318	10.375488	6.4686842	10.38661	22.164654	.33504313	10.110667	17.917288	22.551867	12.286777	16.606504	1.0619066	1.0473189	2.0317738	3.4456072	2.3394461	1.8669727
1	0	1	0	1	12	1	0	0	0	3	0	2	1	6	4.0312271	0	0	0	0	0	0	0	0	0	0	0	0	.085389666	.91461033	2.8918793	2.8499999	7.627605	31.362318	10.375488	6.4686842	10.38661	22.164654	.33504313	10.110667	17.917288	22.551867	12.286777	17.103672	1.0619066	1.0473189	2.0317738	3.4456072	2.3394461	1.8669727
1	0	1	1	1	7	0	0	0	1	1	2	2	1	5	4.9517341	.043558195	0	0	0	0	0	.093197569	.037971999	0	0	0	0	0	.82527226	2.8918793	2.8499999	7.627605	31.362318	10.375488	6.4686842	10.38661	22.164654	.33504313	10.110667	17.917288	22.551867	12.286777	8.3025112	1.0619066	1.0473189	2.0317738	3.4456072	2.3394461	1.8669727
1	0	1	0	1	8	0	0	2	1	3	0	2	1	6	4.8444233	0	0	0	0	0	0	0	.061560262	0	0	0	0	0	.93843973	2.8918793	2.8499999	7.627605	31.362318	10.375488	6.4686842	10.38661	22.164654	.33504313	10.110667	17.917288	22.551867	12.286777	12.748175	1.0619066	1.0473189	2.0317738	3.4456072	2.3394461	1.8669727
1	0	1	0	1	12	1	0	0	1	1	2	2	1	6	3.1945832	0	0	0	0	0	0	0	0	0	0	0	0	0	1	2.8918793	2.8499999	7.627605	31.362318	10.375488	6.4686842	10.38661	22.164654	.33504313	10.110667	17.917288	22.551867	12.286777	10.472717	1.0619066	1.0473189	2.0317738	3.4456072	2.3394461	1.8669727
1	0	1	1	1	12	0	1	0	0	3	0	2	0	8	4.5788264	.20349075	0	0	0	0	0	.047741272	0	0	0	0	.10533881	0	.6434291	3.3033333	2.8499999	7.627605	31.362318	10.375488	6.4686842	10.38661	22.164654	.33504313	10.110667	17.917288	22.551867	12.286777	11.673242	1.1949321	1.0473189	2.0317738	3.4456072	2.3394461	1.8669727
1	0	1	0	1	9	0	0	0	0	0	1	2	1	10	4.3639898	0	0	0	0	0	0	.1463663	.074837729	0	0	0	0	0	.77879596	2.8918793	2.8499999	7.627605	31.362318	10.375488	6.4686842	13.558976	22.164654	.33504313	10.110667	17.917288	22.551867	12.286777	11.673242	1.0619066	1.0473189	2.0317738	3.4456072	2.3394461	1.8669727
1	0	1	0	1	5	0	0	0	1	2	0	2	0	7	5.3351312	0	0	0	0	0	0	.067084335	0	0	0	0	.047710843	0	.88520479	2.8918793	2.8499999	7.627605	31.362318	10.375488	6.4686842	10.38661	22.164654	.33504313	10.110667	17.917288	4.9499998	12.286777	11.673242	1.0619066	1.0473189	2.0317738	3.4456072	2.3394461	1.8669727
1	0	1	1	1	14	0	0	0	0	5	1	2	1	10	3.8441725	0	0	0	0	0	0	0	0	.11943493	0	0	0	0	.88056505	2.8918793	2.8499999	7.627605	31.362318	10.375488	6.4686842	10.38661	22.164654	.33504313	10.110667	17.917288	22.551867	12.286777	6.711256	1.0619066	1.0473189	2.0317738	3.4456072	2.3394461	1.8669727
1	0	1	0	1	6	0	0	0	0	0	2	2	1	6	3.7794056	0	0	0	0	0	0	0	0	.12742636	0	0	0	0	.87257361	2.8918793	2.8499999	7.627605	31.362318	10.375488	6.4686842	10.38661	22.164654	.33504313	10.110667	17.917288	22.551867	12.286777	13.325229	1.0619066	1.0473189	2.0317738	3.4456072	2.3394461	1.8669727
1	0	1	0	1	16	2	1	1	0	1	1	2	1	7	2.7093828	0	0	0	0	0	0	.21704394	0	0	0	0	0	0	.78295606	2.8918793	2.8499999	7.627605	31.362318	10.375488	6.4686842	2.5290923	22.164654	.33504313	10.110667	17.917288	22.551867	12.286777	11.673242	1.0619066	1.0473189	2.0317738	3.4456072	2.3394461	1.8669727
1	1	1	0	1	12	0	0	1	0	2	0	2	0	6	4.2744412	0	0	0	0	0	0	0	.13112473	.18541203	0	0	0	.056375284	.62708801	2.8918793	2.8499999	7.627605	31.362318	10.375488	6.4686842	10.38661	22.164654	.333	10.110667	17.917288	22.551867	12.286777	11.673242	1.0619066	1.0473189	2.0317738	3.4456072	2.3394461	1.8669727
1	0	1	0	1	10	0	0	0	1	1	0	2	0	6	4.2708158	0	0	0	0	0	0	0	0	0	0	0	0	0	1	2.8918793	2.8499999	7.627605	31.362318	10.375488	6.4686842	10.38661	22.164654	.33504313	10.110667	17.917288	22.551867	12.286777	6.7452798	1.0619066	1.0473189	2.0317738	3.4456072	2.3394461	1.8669727
1	1	1	0	1	5	0	1	0	3	3	0	2	1	6	4.4978075	0	0	0	0	0	0	.075595632	0	0	0	0	0	0	.92440438	2.8918793	2.8499999	7.627605	31.362318	10.375488	6.4686842	10.38661	22.164654	.33504313	10.110667	17.917288	22.551867	12.286777	10.851094	1.0619066	1.0473189	2.0317738	3.4456072	2.3394461	1.8669727
1	0	1	0	1	12	1	1	0	0	2	0	2	0	8	4.9600434	0	0	0	0	0	0	0	0	.086746141	0	0	.027840111	0	.88541371	2.8918793	2.8499999	7.627605	31.362318	10.375488	6.4686842	10.38661	22.164654	.33504313	10.110667	17.917288	22.551867	12.286777	9.6246166	1.0619066	1.0473189	2.0317738	3.4456072	2.3394461	1.8669727
1	1	1	1	1	5	0	0	0	0	2	0	1	1	5	1.5496879	0	0	0	0	0	0	0	0	0	0	0	0	0	1	2.8918793	2.8499999	7.627605	31.362318	10.375488	6.4686842	10.38661	22.164654	.33504313	10.110667	17.917288	22.551867	12.286777	2.355	1.0619066	1.0473189	2.0317738	3.4456072	2.3394461	1.8669727
1	0	1	0	1	6	0	0	0	0	0	1	2	0	8	5.6742163	0	0	0	.034951594	.024891851	0	.13946302	.0629678	.014145438	0	.052118387	0	0	.67146194	2.8918793	2.8499999	7.627605	31.362318	6.4045939	6.4686842	10.38661	22.164654	.33504313	10.110667	17.917288	22.551867	12.286777	11.673242	1.0619066	1.0473189	2.0317738	3.4456072	1.8570155	1.8669727
1	0	1	0	1	4	0	1	1	0	2	0	2	0	4	3.3393221	0	0	0	0	0	0	.26524821	0	0	0	0	0	0	.73475182	2.8918793	2.8499999	7.627605	31.362318	10.375488	6.4686842	3.74	22.164654	.33504313	10.110667	17.917288	22.551867	12.286777	11.673242	1.0619066	1.0473189	2.0317738	3.4456072	2.3394461	1.8669727
1	0	1	0	1	0	0	0	0	0	1	1	2	1	4	2.7427735	0	0	0	0	0	0	0	0	0	0	0	0	0	1	2.8918793	2.8499999	7.627605	31.362318	10.375488	6.4686842	10.38661	22.164654	.33504313	10.110667	17.917288	22.551867	12.286777	5.3564487	1.0619066	1.0473189	2.0317738	3.4456072	2.3394461	1.8669727
1	0	1	0	1	7	0	0	1	1	2	0	2	0	7	4.3622065	.12941475	0	0	0	0	0	0	0	0	0	0	0	0	.8705852	2.8918793	2.8499999	7.627605	31.362318	10.375488	6.4686842	10.38661	22.164654	.33504313	10.110667	17.917288	22.551867	12.286777	10.838392	1.0619066	1.0473189	2.0317738	3.4456072	2.3394461	1.8669727
1	1	1	1	1	0	0	0	1	0	2	0	2	1	4	5.200429	0	0	.055583123	0	0	0	.036173142	0	.10074442	0	.01466777	0	0	.79283148	2.8918793	2.8499999	10.677966	31.362318	10.375488	6.4686842	10.38661	22.164654	.33504313	10.110667	17.917288	22.551867	12.286777	11.673242	1.0619066	1.0473189	2.3681824	3.4456072	2.3394461	1.8669727
1	0	1	1	1	8	0	2	2	0	2	0	2	0	6	5.6939678	.013666812	0	0	0	.015652876	0	.039990574	.033426464	.082000874	0	0	.013734136	.064462915	.73706532	2.8918793	2.8499999	7.627605	31.362318	10.375488	6.4686842	10.38661	22.164654	.33504313	10.110667	17.917288	22.551867	12.286777	9.6667032	1.0619066	1.0473189	2.0317738	3.4456072	2.3394461	1.8669727
1	0	1	0	1	16	1	3	0	0	2	0	2	0	6	4.8045125	0	0	0	0	0	0	0	0	0	0	0	0	0	1	2.8918793	2.8499999	7.627605	31.362318	10.375488	6.4686842	10.38661	22.164654	.33504313	10.110667	17.917288	22.551867	12.286777	11.306999	1.0619066	1.0473189	2.0317738	3.4456072	2.3394461	1.8669727
1	1	1	0	1	16	0	0	1	1	2	0	2	0	6	3.6157711	.10919849	0	0	0	0	0	0	.16030124	0	0	0	0	0	.73050028	2.03	2.8499999	7.627605	31.362318	10.375488	6.4686842	10.38661	22.164654	.33504313	10.110667	17.917288	22.551867	12.286777	11.673242	.70803577	1.0473189	2.0317738	3.4456072	2.3394461	1.8669727
1	0	1	0	1	9	1	0	1	0	2	0	2	0	6	5.9194312	.011794733	0	0	0	.01972058	0	.02770016	.043793656	0	0	.0080870492	0	0	.8889038	2.8918793	2.8499999	7.627605	31.362318	10.375488	6.4686842	10.38661	22.164654	.33504313	10.110667	17.917288	22.551867	12.286777	9.7572222	1.0619066	1.0473189	2.0317738	3.4456072	2.3394461	1.8669727
1	0	1	0	1	7	0	0	1	1	1	0	2	0	4	4.7402253	.14293204	0	0	.046391752	0	0	.14677618	0	.053643193	0	0	0	0	.61025685	2.8918793	2.8499999	7.627605	31.362318	10.375488	6.4686842	10.38661	22.164654	.33504313	10.110667	17.917288	22.551867	12.286777	7.7589579	1.0619066	1.0473189	2.0317738	3.4456072	2.3394461	1.8669727
1	0	1	0	1	2	0	0	0	0	0	1	2	1	7	4.5565052	0	0	0	0	0	0	0	0	0	0	0	0	0	1	2.8918793	2.8499999	7.627605	31.362318	10.375488	6.4686842	10.38661	22.164654	.33504313	10.110667	17.917288	22.551867	12.286777	10.189638	1.0619066	1.0473189	2.0317738	3.4456072	2.3394461	1.8669727
1	0	1	0	1	12	2	0	0	1	3	0	1	1	5	4.44594	0	0	0	0	0	0	.066838644	.063438088	0	0	.042213883	0	0	.8275094	2.8918793	2.8499999	7.627605	31.362318	10.375488	6.4686842	10.38661	22.164654	.33504313	10.110667	17.917288	22.551867	12.286777	18.301134	1.0619066	1.0473189	2.0317738	3.4456072	2.3394461	1.8669727
1	0	1	1	1	12	1	0	0	1	1	1	1	1	7	5.1918449	0	0	0	0	0	0	0	.027419353	0	0	0	0	.016573971	.95600665	2.8918793	2.8499999	7.627605	31.362318	10.375488	6.4686842	10.38661	22.164654	.33504313	10.110667	17.917288	22.551867	12.286777	16.928389	1.0619066	1.0473189	2.0317738	3.4456072	2.3394461	1.8669727
1	0	1	0	1	8	0	2	0	0	2	0	2	0	3	3.5871236	0	0	0	0	0	0	.21394962	0	0	0	0	0	0	.78605032	2.8918793	2.8499999	7.627605	31.362318	10.375488	6.4686842	15.46	22.164654	.33504313	10.110667	17.917288	22.551867	12.286777	11.673242	1.0619066	1.0473189	2.0317738	3.4456072	2.3394461	1.8669727
1	1	1	0	1	1	1	0	1	1	2	0	2	0	5	5.7940803	.052169941	0	0	0	0	0	.044556111	.03322674	.027622962	0	0	0	.019735038	.82268918	2.8918793	2.8499999	7.627605	31.362318	10.375488	6.4686842	10.38661	22.164654	.33504313	10.110667	17.917288	22.551867	12.286777	15.20997	1.0619066	1.0473189	2.0317738	3.4456072	2.3394461	1.8669727
1	0	1	0	1	12	0	0	0	0	1	0	2	1	2	.69314718	0	0	0	0	0	0	0	0	0	0	0	0	0	1	2.8918793	2.8499999	7.627605	31.362318	10.375488	6.4686842	10.38661	22.164654	.33504313	10.110667	17.917288	22.551867	12.286777	5.7636886	1.0619066	1.0473189	2.0317738	3.4456072	2.3394461	1.8669727
1	0	1	0	1	9	1	0	0	0	1	0	2	1	5	5.6683626	0	0	0	0	0	0	0	0	.01902887	0	0	0	0	.9809711	2.8918793	2.8499999	7.627605	31.362318	10.375488	6.4686842	10.38661	22.164654	.33504313	10.110667	17.917288	22.551867	12.286777	87.440681	1.0619066	1.0473189	2.0317738	3.4456072	2.3394461	1.8669727
1	0	1	0	1	1	0	0	2	2	2	1	2	1	6	5.4142766	.0091277435	0	.02760586	.021550382	.020971548	0	.097243868	.017409502	0	0	.04479273	0	.029609511	.73168886	2.8918793	2.8499999	6.1999998	31.362318	10.375488	6.4686842	10.38661	22.164654	.33504313	10.110667	17.917288	22.551867	12.286777	11.673242	1.0619066	1.0473189	1.8245493	3.4456072	2.3394461	1.8669727
1	0	1	0	1	1	1	0	0	0	2	1	2	1	6	4.7978544	0	0	0	0	0	0	.018721651	0	0	0	0	0	0	.98127836	2.8918793	2.8499999	7.627605	31.362318	10.375488	6.4686842	10.38661	22.164654	.33504313	10.110667	17.917288	22.551867	12.286777	10.77032	1.0619066	1.0473189	2.0317738	3.4456072	2.3394461	1.8669727
1	0	1	0	1	15	0	0	0	0	1	0	2	0	6	5.3529	0	0	0	.045828994	.01491336	0	.032288611	.073335856	0	.004071584	0	.014723984	.052457154	.76238042	2.8918793	2.8499999	7.627605	31.362318	10.375488	6.4686842	17.049999	22.164654	.33504313	10.110667	17.917288	22.551867	12.286777	11.673242	1.0619066	1.0473189	2.0317738	3.4456072	2.3394461	1.8669727
1	0	1	0	1	1	0	0	1	0	4	0	2	1	7	4.8702998	0	0	0	0	0	0	0	.052393373	0	0	.033752687	0	0	.91385394	2.8918793	2.8499999	7.627605	31.362318	10.375488	6.4686842	10.38661	22.164654	.33504313	10.110667	17.917288	22.551867	12.286777	11.383948	1.0619066	1.0473189	2.0317738	3.4456072	2.3394461	1.8669727
1	0	1	0	1	16	0	0	0	0	1	2	2	1	7	4.7115102	0	0	0	0	0	0	0	0	0	0	0	0	0	1	2.8918793	2.8499999	7.627605	31.362318	10.375488	6.4686842	10.38661	22.164654	.33504313	10.110667	17.917288	22.551867	12.286777	13.610761	1.0619066	1.0473189	2.0317738	3.4456072	2.3394461	1.8669727
1	0	1	0	1	16	0	0	0	1	2	0	2	1	9	5.2260156	0	0	0	0	0	0	.019940875	0	0	0	0	.02660575	.097984411	.85546899	2.8918793	2.8499999	7.627605	31.362318	10.375488	6.4686842	3.71	22.164654	.33504313	10.110667	17.917288	22.551867	12.286777	11.673242	1.0619066	1.0473189	2.0317738	3.4456072	2.3394461	1.8669727
1	0	1	0	1	1	0	0	0	0	0	1	1	1	4	4.5041337	0	0	0	0	0	0	.10333002	0	0	0	0	0	0	.89667004	2.8918793	2.8499999	7.627605	31.362318	10.375488	6.4686842	10.38661	22.164654	.33504313	10.110667	17.917288	22.551867	12.286777	12.518447	1.0619066	1.0473189	2.0317738	3.4456072	2.3394461	1.8669727
1	0	1	0	1	11	0	1	0	0	2	0	2	1	6	4.7976894	.050317574	0	0	0	0	0	.038274352	0	.10063515	0	0	0	.047925431	.76284748	2.8918793	2.8499999	7.627605	31.362318	10.375488	6.4686842	10.38661	22.164654	.30500001	10.110667	17.917288	22.551867	12.286777	11.673242	1.0619066	1.0473189	2.0317738	3.4456072	2.3394461	1.8669727
1	0	1	0	1	5	0	1	0	0	2	1	2	1	8	5.7492976	.022613626	0	0	0	.016116189	0	.027072649	0	0	0	.00719814	.015925089	.016275441	.89479887	2.8918793	2.8499999	7.627605	31.362318	10.375488	6.4686842	10.38661	22.164654	.33504313	10.110667	17.917288	22.551867	12.286777	9.4778852	1.0619066	1.0473189	2.0317738	3.4456072	2.3394461	1.8669727
1	0	1	0	1	12	1	0	0	2	2	2	1	0	8	4.9524412	0	0	0	0	0	0	0	0	0	0	0	0	.027840588	.97215939	2.8918793	2.8499999	7.627605	31.362318	10.375488	6.4686842	10.38661	22.164654	.33504313	10.110667	17.917288	22.551867	12.286777	7.9193172	1.0619066	1.0473189	2.0317738	3.4456072	2.3394461	1.8669727
1	0	1	0	1	0	1	0	0	0	0	1	2	0	10	4.3768883	0	0	.038447037	0	0	0	.047493402	.11257695	0	0	0	0	0	.80148256	2.8918793	2.8499999	7.627605	31.362318	10.375488	6.4686842	3.78	22.164654	.33504313	10.110667	17.917288	22.551867	12.286777	11.673242	1.0619066	1.0473189	2.0317738	3.4456072	2.3394461	1.8669727
1	0	1	0	1	16	2	1	0	0	2	0	2	0	5	4.6995707	.046132848	0	0	0	0	0	0	0	0	0	0	.10982711	.027934484	.81610554	2.8918793	2.8499999	7.627605	31.362318	10.375488	6.4686842	10.38661	22.164654	.33504313	10.110667	17.917288	22.551867	12.286777	8.9093266	1.0619066	1.0473189	2.0317738	3.4456072	2.3394461	1.8669727
1	0	1	0	1	0	0	0	0	0	2	1	1	1	5	4.7721243	0	0	0	0	0	0	.027333504	0	0	0	0	0	.065498859	.90716761	2.8918793	2.8499999	7.627605	31.362318	10.375488	6.4686842	10.38661	22.164654	.33504313	10.110667	17.917288	22.551867	12.286777	14.841484	1.0619066	1.0473189	2.0317738	3.4456072	2.3394461	1.8669727
1	0	1	0	1	13	0	0	0	0	2	0	2	1	7	4.839056	0	0	0	0	0	0	0	.046933122	0	0	0	0	0	.95306689	2.8918793	2.8499999	7.627605	31.362318	10.375488	6.4686842	10.38661	22.164654	.33504313	10.110667	17.917288	22.551867	12.286777	9.149148	1.0619066	1.0473189	2.0317738	3.4456072	2.3394461	1.8669727
1	0	1	0	1	9	0	0	0	0	0	2	1	0	6	5.1062484	0	0	0	.029566798	.090154499	0	.03320206	.030657375	0	0	0	0	0	.81641924	2.8918793	2.8499999	7.627605	31.362318	10.375488	6.4686842	10.38661	22.164654	.33504313	10.110667	17.917288	22.551867	12.286777	14.786957	1.0619066	1.0473189	2.0317738	3.4456072	2.3394461	1.8669727
1	0	1	1	1	12	0	0	0	0	4	0	2	1	6	2.7278528	0	0	0	0	0	0	0	0	0	0	0	0	0	1	2.8918793	2.8499999	7.627605	31.362318	10.375488	6.4686842	10.38661	22.164654	.33504313	10.110667	17.917288	22.551867	12.286777	6.710526	1.0619066	1.0473189	2.0317738	3.4456072	2.3394461	1.8669727
1	0	1	0	1	12	1	1	0	1	3	1	2	1	3	5.202137	0	0	0	0	0	0	.16982274	0	0	0	0	0	.041451063	.78872615	2.8918793	2.8499999	7.627605	31.362318	10.375488	6.4686842	10.38661	22.164654	.33504313	10.110667	17.917288	22.551867	12.286777	13.870712	1.0619066	1.0473189	2.0317738	3.4456072	2.3394461	1.8669727
1	0	1	0	1	13	1	0	0	0	1	2	2	0	6	5.1783509	.068154916	0	0	0	0	0	0	.060206328	0	0	0	0	0	.87163872	2.8918793	2.8499999	7.627605	31.362318	10.375488	6.4686842	10.38661	22.164654	.33504313	10.110667	17.917288	22.551867	12.286777	16.446281	1.0619066	1.0473189	2.0317738	3.4456072	2.3394461	1.8669727
1	0	1	0	1	16	1	1	1	0	3	0	2	1	5	3.3544552	.14425428	0	0	0	0	0	0	0	0	0	0	0	0	.85574567	2.8918793	2.8499999	7.627605	31.362318	10.375488	6.4686842	10.38661	22.164654	.33504313	10.110667	17.917288	22.551867	12.286777	26.511938	1.0619066	1.0473189	2.0317738	3.4456072	2.3394461	1.8669727
1	0	1	0	1	16	0	1	1	1	2	0	2	0	4	4.2437696	0	0	0	0	0	0	0	0	0	0	0	0	0	1	2.8918793	2.8499999	7.627605	31.362318	10.375488	6.4686842	10.38661	22.164654	.33504313	10.110667	17.917288	22.551867	12.286777	9.9879541	1.0619066	1.0473189	2.0317738	3.4456072	2.3394461	1.8669727
1	0	1	0	1	6	0	2	0	0	3	0	2	0	6	3.9330015	0	0	0	0	0	0	0	0	0	0	0	0	0	1	2.8918793	2.8499999	7.627605	31.362318	10.375488	6.4686842	10.38661	22.164654	.33504313	10.110667	17.917288	22.551867	12.286777	33.074032	1.0619066	1.0473189	2.0317738	3.4456072	2.3394461	1.8669727
1	1	1	0	1	16	1	0	0	0	2	0	1	1	6	5.0687785	0	0	0	0	0	0	0	0	0	0	0	0	0	1	2.8918793	2.8499999	7.627605	31.362318	10.375488	6.4686842	10.38661	22.164654	.33504313	10.110667	17.917288	22.551867	12.286777	26.590137	1.0619066	1.0473189	2.0317738	3.4456072	2.3394461	1.8669727
1	0	1	0	1	16	1	0	0	0	0	2	2	0	6	5.3490582	0	0	0	0	0	0	.089254312	0	0	.044009317	0	0	0	.86673635	2.8918793	2.8499999	7.627605	31.362318	10.375488	6.4686842	18.89336	22.164654	.33504313	10.110667	17.917288	22.551867	12.286777	11.673242	1.0619066	1.0473189	2.0317738	3.4456072	2.3394461	1.8669727
1	0	1	0	1	14	0	0	3	0	2	0	2	1	5	3.002708	0	0	0	0	0	0	0	0	0	0	0	0	0	1	2.8918793	2.8499999	7.627605	31.362318	10.375488	6.4686842	10.38661	22.164654	.33504313	10.110667	17.917288	22.551867	12.286777	20.139999	1.0619066	1.0473189	2.0317738	3.4456072	2.3394461	1.8669727
1	0	1	0	1	11	1	2	0	0	3	1	1	1	8	4.7614045	0	0	0	0	.061414763	0	.13343598	0	0	0	.024463262	.017962536	.035497393	.72722608	2.8918793	2.8499999	7.627605	31.362318	10.375488	6.4686842	14.655187	22.164654	.33504313	10.110667	17.917288	22.551867	12.286777	11.673242	1.0619066	1.0473189	2.0317738	3.4456072	2.3394461	1.8669727
1	0	1	0	1	15	1	1	0	0	1	1	2	1	6	3.2880287	0	0	0	.20903321	0	0	0	0	0	0	0	0	0	.79096675	2.8918793	2.8499999	7.627605	31.362318	10.375488	6.4686842	10.38661	22.164654	.33504313	10.110667	17.917288	22.551867	12.286777	7.1733246	1.0619066	1.0473189	2.0317738	3.4456072	2.3394461	1.8669727
1	0	0	0	0	7	1	0	0	0	1	0	2	0	2	5.6636548	0	0	0	0	0	0	.090041637	.034247048	0	0	0	0	.055274114	.82043713	2.8918793	2.8499999	7.627605	31.362318	10.375488	6.4686842	10.38661	22.164654	.33504313	10.110667	17.917288	22.551867	11.321962	11.673242	1.0619066	1.0473189	2.0317738	3.4456072	2.3394461	1.8669727
1	0	1	0	1	16	1	1	0	0	2	0	2	1	6	5.3115792	.040114474	0	0	0	0	0	.014506341	0	0	0	0	0	.039226327	.90615284	4.0650001	2.8499999	7.627605	31.362318	10.375488	6.4686842	10.38661	22.164654	.33504313	10.110667	17.917288	22.551867	12.286777	11.673242	1.4024137	1.0473189	2.0317738	3.4456072	2.3394461	1.8669727
1	0	1	1	1	16	1	0	0	0	1	1	2	0	8	6.0088625	0	0	.11756179	0	.017370155	0	.042233799	.019605916	0	.048990224	0	0	0	.75423813	2.8918793	2.8499999	5.9812498	31.362318	10.375488	6.4686842	10.38661	22.164654	.33504313	10.110667	17.917288	22.551867	12.286777	11.673242	1.0619066	1.0473189	1.7886295	3.4456072	2.3394461	1.8669727
1	0	1	0	1	14	0	0	0	0	2	0	1	1	5	5.0160208	.079769246	0	.029706253	0	0	0	.043498442	0	0	0	0	.020621974	.045752935	.78065115	2.8918793	2.8499999	7.627605	31.362318	10.375488	6.4686842	10.38661	22.164654	.33504313	10.110667	17.917288	22.551867	12.286777	13.450092	1.0619066	1.0473189	2.0317738	3.4456072	2.3394461	1.8669727
1	0	1	1	1	14	2	0	0	0	0	2	1	1	5	5.3691487	0	0	0	0	0	0	.02780883	0	0	0	.049981363	0	0	.9222098	2.8918793	2.8499999	7.627605	31.362318	10.375488	6.4686842	2.9849999	22.164654	.33504313	10.110667	17.917288	22.551867	12.286777	11.673242	1.0619066	1.0473189	2.0317738	3.4456072	2.3394461	1.8669727
1	0	1	0	1	12	0	0	0	1	2	0	2	1	5	5.297267	0	0	0	0	0	0	.086140439	.049652133	0	0	0	0	0	.86420739	2.8918793	2.8499999	7.627605	31.362318	10.375488	6.4686842	10.38661	22.164654	.33504313	10.110667	17.917288	22.551867	12.286777	8.3140488	1.0619066	1.0473189	2.0317738	3.4456072	2.3394461	1.8669727
1	0	1	0	1	12	0	1	0	1	1	0	2	1	3	4.2904596	0	0	0	0	0	0	0	0	0	0	0	0	0	1	2.8918793	2.8499999	7.627605	31.362318	10.375488	6.4686842	10.38661	22.164654	.33504313	10.110667	17.917288	22.551867	12.286777	13.804938	1.0619066	1.0473189	2.0317738	3.4456072	2.3394461	1.8669727
1	0	1	1	1	16	1	1	0	0	3	0	2	1	6	4.4896469	0	0	0	0	0	0	.074868113	.057582226	0	0	0	0	.037826918	.82972276	2.8918793	2.8499999	7.627605	31.362318	10.375488	6.4686842	10.38661	22.164654	.33504313	10.110667	17.917288	22.551867	12.286777	9.1167841	1.0619066	1.0473189	2.0317738	3.4456072	2.3394461	1.8669727
1	1	1	0	1	6	0	0	0	1	2	0	2	0	7	4.464643	.040741164	0	0	0	0	0	0	0	0	0	0	0	0	.95925885	2.8918793	2.8499999	7.627605	31.362318	10.375488	6.4686842	10.38661	22.164654	.33504313	10.110667	17.917288	22.551867	12.286777	9.8477125	1.0619066	1.0473189	2.0317738	3.4456072	2.3394461	1.8669727
1	0	1	0	1	15	0	0	0	0	2	0	2	0	8	4.6731091	0	0	0	0	0	0	.035223767	0	0	0	0	0	.0096234689	.95515275	2.8918793	2.8499999	7.627605	31.362318	10.375488	6.4686842	10.38661	22.164654	.33504313	10.110667	17.917288	22.551867	12.286777	13.821543	1.0619066	1.0473189	2.0317738	3.4456072	2.3394461	1.8669727
1	0	1	0	1	12	1	0	0	0	1	0	1	1	3	1.8066481	0	0	0	0	0	0	0	0	0	0	0	0	0	1	2.8918793	2.8499999	7.627605	31.362318	10.375488	6.4686842	10.38661	22.164654	.33504313	10.110667	17.917288	22.551867	12.286777	6.7218547	1.0619066	1.0473189	2.0317738	3.4456072	2.3394461	1.8669727
1	0	1	1	1	16	1	0	0	0	2	0	2	1	7	3.3894622	0	0	0	0	0	0	.20843169	0	0	0	0	.21686339	0	.57470489	2.8918793	2.8499999	7.627605	31.362318	10.375488	6.4686842	10.38661	22.164654	.33504313	10.110667	17.917288	22.551867	12.286777	14.423028	1.0619066	1.0473189	2.0317738	3.4456072	2.3394461	1.8669727
1	0	1	0	1	5	1	0	0	0	1	0	2	0	3	5.6080422	0	0	0	0	0	0	.037306041	.084736437	0	0	.038773336	0	.01459961	.82458454	2.8918793	2.8499999	7.627605	31.362318	10.375488	6.4686842	10.38661	22.164654	.33504313	10.110667	17.917288	22.551867	12.286777	9.6794662	1.0619066	1.0473189	2.0317738	3.4456072	2.3394461	1.8669727
1	0	1	0	1	3	0	1	1	0	2	0	2	0	5	5.290134	0	0	0	.0048394413	0	0	0	.033119928	0	0	0	0	.030649796	.93139082	2.8918793	2.8499999	7.627605	31.362318	10.375488	6.4686842	10.38661	22.164654	.33504313	10.110667	17.917288	22.551867	12.286777	9.4375734	1.0619066	1.0473189	2.0317738	3.4456072	2.3394461	1.8669727
1	0	1	0	1	11		0	0	1	2	0	2	1	5	5.037991	0	0	0	0	0	0	0	0	0	0	0	0	0	1	2.8918793	2.8499999	7.627605	31.362318	10.375488	6.4686842	10.38661	22.164654	.33504313	10.110667	17.917288	22.551867	12.286777	12.415581	1.0619066	1.0473189	2.0317738	3.4456072	2.3394461	1.8669727
1	1	1	0	1	6	0	0	2	1	2	0	2	1	6	4.8574066	0	0	.053928044	0	0	0	0	0	0	0	0	0	0	.94607192	2.8918793	2.8499999	7.627605	31.362318	10.375488	6.4686842	10.38661	22.164654	.33504313	10.110667	17.917288	22.551867	12.286777	15.08279	1.0619066	1.0473189	2.0317738	3.4456072	2.3394461	1.8669727
1	0	1	0	1	12	0	1	0	0	2	0	2	1	4	4.7290678	0	0	0	0	0	0	0	0	0	0	.091174133	0	0	.90882587	2.8918793	2.8499999	7.627605	31.362318	10.375488	6.4686842	10.38661	22.164654	.33504313	10.110667	17.917288	22.551867	12.286777	10.536103	1.0619066	1.0473189	2.0317738	3.4456072	2.3394461	1.8669727
1	0	1	0	1	4	0	0	1	4	4	2	1	1	6	3.9178064	0	0	0	0	0	0	0	0	0	0	0	0	0	1	2.8918793	2.8499999	7.627605	31.362318	10.375488	6.4686842	10.38661	22.164654	.33504313	10.110667	17.917288	22.551867	12.286777	10.100678	1.0619066	1.0473189	2.0317738	3.4456072	2.3394461	1.8669727
1	0	1	0	1	12	0	0	0	0	1	0	2	0	6	4.0688558	0	0	0	0	0	0	0	0	0	0	0	0	.069242612	.9307574	2.8918793	2.8499999	7.627605	31.362318	10.375488	6.4686842	10.38661	22.164654	.33504313	10.110667	17.917288	22.551867	12.286777	11.645545	1.0619066	1.0473189	2.0317738	3.4456072	2.3394461	1.8669727
1	0	1	0	1	9	0	1	2	0	2	0	2	0	6	3.7157648	0	0	0	0	0	0	0	0	0	0	0	0	0	1	2.8918793	2.8499999	7.627605	31.362318	10.375488	6.4686842	10.38661	22.164654	.33504313	10.110667	17.917288	22.551867	12.286777	9.1063871	1.0619066	1.0473189	2.0317738	3.4456072	2.3394461	1.8669727
1	0	1	0	1	8	0	2	1	0	3	0	2	0	5	4.7918158	0	0	0	0	0	0	.063557915	0	0	0	0	0	0	.93644208	2.8918793	2.8499999	7.627605	31.362318	10.375488	6.4686842	10.38661	22.164654	.33504313	10.110667	17.917288	22.551867	12.286777	7.7587128	1.0619066	1.0473189	2.0317738	3.4456072	2.3394461	1.8669727
1	0	1	1	1	0		0	4	0	4	0	2	0	7	4.7691579	0	0	0	0	0	0	0	0	0	0	0	0	0	1	2.8918793	2.8499999	7.627605	31.362318	10.375488	6.4686842	10.38661	22.164654	.33504313	10.110667	17.917288	22.551867	12.286777	8.5570869	1.0619066	1.0473189	2.0317738	3.4456072	2.3394461	1.8669727
1	0	1	0	1	8	0	2	3	0	2	0	2	0	4	5.5259709	0	0	0	0	0	0	0	0	0	0	0	0	0	1	2.8918793	2.8499999	7.627605	31.362318	10.375488	6.4686842	10.38661	22.164654	.33504313	10.110667	17.917288	22.551867	12.286777	7.5387287	1.0619066	1.0473189	2.0317738	3.4456072	2.3394461	1.8669727
1	1	1	1	1	4	0	0	0	0	2	0	2	0	5	5.0827079	0	0	0	.0063271504	.030147012	0	.072265983	.095341474	0	0	.017306618	0	0	.77861172	2.8918793	2.8499999	7.627605	31.362318	10.375488	6.4686842	10.493719	22.164654	.33504313	10.110667	17.917288	22.551867	12.286777	11.673242	1.0619066	1.0473189	2.0317738	3.4456072	2.3394461	1.8669727
1	0	1	0	1	2	0	0	0	0	1	1	2	1	5	5.0365629	0	0	0	.092763409	0	0	.025009744	0	0	0	0	0	0	.88222682	2.8918793	2.8499999	7.627605	20.399998	10.375488	6.4686842	10.38661	22.164654	.33504313	10.110667	17.917288	22.551867	12.286777	11.673242	1.0619066	1.0473189	2.0317738	3.0155349	2.3394461	1.8669727
1	1	1	1	1	1	0	0	0	0	0	2	1	0	5	4.8535914	0	0	0	0	0	0	0	.23361936	0	0	0	0	0	.76638067	2.8918793	2.8499999	7.627605	31.362318	10.375488	6.4686842	10.38661	22.164654	.33504313	10.110667	17.917288	22.551867	12.286777	8.8614159	1.0619066	1.0473189	2.0317738	3.4456072	2.3394461	1.8669727
1	0	1	1	1	12	0	0	0	1	3	0	2	0	6	5.3442464	.058595989	0	0	.023638967	.021442214	0	.022922633	.023447944	0	0	.013037249	0	.03505253	.80186242	2.8918793	2.8499999	7.627605	31.362318	10.375488	6.4686842	10.38661	22.164654	.33504313	10.110667	17.917288	22.551867	12.286777	8.700942	1.0619066	1.0473189	2.0317738	3.4456072	2.3394461	1.8669727
1	0	1	1	1	2	0	1	0	1	3	0	2	0	6	5.6039991	0	0	0	.03215351	0	0	.056867145	.017310595	0	0	.071967885	0	0	.82170087	2.8918793	2.8499999	7.627605	31.362318	10.375488	6.4686842	10.38661	22.164654	.33504313	10.110667	17.917288	22.551867	12.286777	10.0502	1.0619066	1.0473189	2.0317738	3.4456072	2.3394461	1.8669727
1	0	1	1	1	1	0	1	0	0	2	0	2	0	5	2.8639138	0	0	0	0	0	0	0	0	0	0	0	0	0	1	2.8918793	2.8499999	7.627605	31.362318	10.375488	6.4686842	10.38661	22.164654	.33504313	10.110667	17.917288	22.551867	12.286777	10.257461	1.0619066	1.0473189	2.0317738	3.4456072	2.3394461	1.8669727
1	1	1	1	1	7	0	0	0	0	2	0	1	0	2	5.3672371	.0377561	0	0	0	0	0	0	.062257897	0	0	.022821672	0	0	.8771643	2.8918793	2.8499999	7.627605	31.362318	10.375488	6.4686842	10.38661	22.164654	.33504313	10.110667	8.5340309	22.551867	12.286777	11.673242	1.0619066	1.0473189	2.0317738	3.4456072	2.3394461	1.8669727
1	1	1	0	1	14	1	0	1	1	2	0	2	0	7	6.1725769	0	0	0	0	.026990948	0	0	.030849777	0	0	.028430188	0	.02196404	.89176506	2.8918793	2.8499999	7.627605	31.362318	10.375488	6.4686842	10.38661	22.164654	.33504313	10.110667	17.917288	22.551867	12.286777	9.9610405	1.0619066	1.0473189	2.0317738	3.4456072	2.3394461	1.8669727
1	0	1	0	1	1	0	0	0	2	3	0	2	0	4	4.2153816	0	0	0	0	0	0	0	0	0	0	0	0	0	1	2.8918793	2.8499999	7.627605	31.362318	10.375488	6.4686842	10.38661	22.164654	.33504313	10.110667	17.917288	22.551867	12.286777	2.4083207	1.0619066	1.0473189	2.0317738	3.4456072	2.3394461	1.8669727
1	0	1	1	1	0	0	0	0	1	2	0	2	0	7	4.9536414	0	0	0	.028512953	0	0	0	0	0	0	0	0	0	.9714871	2.8918793	2.8499999	7.627605	33.666668	10.375488	6.4686842	10.38661	22.164654	.33504313	10.110667	17.917288	22.551867	12.286777	11.673242	1.0619066	1.0473189	2.0317738	3.5165083	2.3394461	1.8669727
1	1	1	1	1	0	0	0	0	0	0	2	1	0	5	4.1737719	0	0	0	0	0	0	0	0	0	0	0	0	0	1	2.8918793	2.8499999	7.627605	31.362318	10.375488	6.4686842	10.38661	22.164654	.33504313	10.110667	17.917288	22.551867	12.286777	9.195509	1.0619066	1.0473189	2.0317738	3.4456072	2.3394461	1.8669727
1	0	1	0	1	0	0	0	1	0	1	0	2	1	4	1.9796213	0	0	0	0	0	0	0	0	0	0	0	0	0	1	2.8918793	2.8499999	7.627605	31.362318	10.375488	6.4686842	10.38661	22.164654	.33504313	10.110667	17.917288	22.551867	12.286777	8.7851706	1.0619066	1.0473189	2.0317738	3.4456072	2.3394461	1.8669727
1	0	1	0	1	4	0	3	1	0	3	1	2	0	3	5.3044982	0	0	0	0	.039505068	0	.22838403	.11404295	0	0	0	0	0	.61806798	2.8918793	2.8499999	7.627605	31.362318	10.375488	6.4686842	10.38661	22.164654	.33504313	10.110667	17.917288	22.551867	12.286777	4.401648	1.0619066	1.0473189	2.0317738	3.4456072	2.3394461	1.8669727
1	0	1	0	1	5	0	0	0	0	2	1	1	0	4	2.8338015	0	0	0	.70605528	0	0	0	0	0	0	0	0	0	.29394475	2.8918793	2.8499999	7.627605	33.641457	10.375488	6.4686842	10.38661	22.164654	.33504313	10.110667	17.917288	22.551867	12.286777	11.673242	1.0619066	1.0473189	2.0317738	3.5157592	2.3394461	1.8669727
1	1	1	0	1	0	0	0	0	0	0	2	2	0	5	1.3812819	0	0	0	0	0	0	0	0	0	0	0	0	0	1	2.8918793	2.8499999	7.627605	31.362318	10.375488	6.4686842	10.38661	22.164654	.33504313	10.110667	17.917288	22.551867	12.286777	6.6333332	1.0619066	1.0473189	2.0317738	3.4456072	2.3394461	1.8669727
1	0	1	0	1	0	0	0	0	0	0	1	2	1	2	3.3676405	0	0	0	0	0	0	0	0	0	0	0	0	0	1	2.8918793	2.8499999	7.627605	31.362318	10.375488	6.4686842	10.38661	22.164654	.33504313	10.110667	17.917288	22.551867	12.286777	6.9803739	1.0619066	1.0473189	2.0317738	3.4456072	2.3394461	1.8669727
1	0	1	0	1	12	0	2	0	1	2	0	2	1	3	3.8093257	.17021276	0	0	.044991136	.052969862	0	.25664893	0	0	0	0	0	0	.47517732	2.8918793	2.8499999	7.627605	31.362318	10.375488	6.4686842	10.38661	22.164654	.33504313	10.110667	17.917288	22.551867	12.286777	10.138877	1.0619066	1.0473189	2.0317738	3.4456072	2.3394461	1.8669727
1	0	1	0	1	0	1	0	1	0	5	0	2	1	6	4.5736794	0	0	0	0	0	0	0	0	0	0	0	0	0	1	2.8918793	2.8499999	7.627605	31.362318	10.375488	6.4686842	10.38661	22.164654	.33504313	10.110667	17.917288	22.551867	12.286777	14.101769	1.0619066	1.0473189	2.0317738	3.4456072	2.3394461	1.8669727
1	0	1	0	1	11	0	0	0	0	2	0	1	1	5	2.4849067	0	0	0	0	0	0	0	0	0	0	0	0	0	1	2.8918793	2.8499999	7.627605	31.362318	10.375488	6.4686842	10.38661	22.164654	.33504313	10.110667	17.917288	22.551867	12.286777	5.7636886	1.0619066	1.0473189	2.0317738	3.4456072	2.3394461	1.8669727
1	0	1	0	1	16	0	1	0	0	3	0	2	1	7	2.3095608	0	0	0	0	0	0	0	0	0	0	0	0	0	1	2.8918793	2.8499999	7.627605	31.362318	10.375488	6.4686842	10.38661	22.164654	.33504313	10.110667	17.917288	22.551867	12.286777	16.112	1.0619066	1.0473189	2.0317738	3.4456072	2.3394461	1.8669727
1	0	1	1	1	10	1	0	1	0	1	0	2	1	4	2.4849067	0	0	0	0	0	0	0	0	0	0	0	0	0	1	2.8918793	2.8499999	7.627605	31.362318	10.375488	6.4686842	10.38661	22.164654	.33504313	10.110667	17.917288	22.551867	12.286777	6.7114091	1.0619066	1.0473189	2.0317738	3.4456072	2.3394461	1.8669727
1	0	1	0	1	12	0	0	0	0	0	1	1	0	8	5.5642524	.046602536	0	.019085579	0	.033495575	0	0	0	.046027672	0	0	.02406776	.049668495	.78105241	2.106355	2.8499999	7.627605	31.362318	10.375488	6.4686842	10.38661	22.164654	.33504313	10.110667	17.917288	22.551867	12.286777	11.673242	.74495894	1.0473189	2.0317738	3.4456072	2.3394461	1.8669727
1	0	1	0	1	0	0	0	0	0	0	1	2	0	3	4.4431219	.15569143	0	.20555033	0	0	0	.10206962	0	.058795862	0	0	0	.19273283	.28515992	2.8918793	2.8499999	7.627605	31.362318	10.375488	6.4686842	2.5298748	22.164654	.33504313	10.110667	17.917288	22.551867	12.286777	11.673242	1.0619066	1.0473189	2.0317738	3.4456072	2.3394461	1.8669727
1	0	1	0	1	12	1	0	1	0	3	0	2	0	8	4.9104466	0	0	0	0	0	0	0	0	0	0	0	0	0	1	2.8918793	2.8499999	7.627605	31.362318	10.375488	6.4686842	10.38661	22.164654	.33504313	10.110667	17.917288	22.551867	12.286777	18.433634	1.0619066	1.0473189	2.0317738	3.4456072	2.3394461	1.8669727
1	0	1	0	1	12	0	0	0	0	2	0	2	0	3	5.1823454	.033857383	0	0	0	0	0	0	0	.033857383	0	0	.25160024	.16069622	.51998878	2.8918793	2.8499999	7.627605	31.362318	10.375488	6.4686842	10.38661	22.164654	.33504313	10.110667	17.917288	22.551867	14.477333	11.673242	1.0619066	1.0473189	2.0317738	3.4456072	2.3394461	1.8669727
1	0	1	0	1	12	1	0	1	0	4	0	1	0	7	5.1794214	0	0	0	0	.032999214	0	.013852911	.052990202	.11330105	0	.021060931	0	0	.76579571	2.8918793	2.8499999	7.627605	31.362318	10.375488	6.4686842	10.38661	22.164654	.33504313	10.110667	17.917288	22.551867	12.286777	10.024285	1.0619066	1.0473189	2.0317738	3.4456072	2.3394461	1.8669727
1	0	1	0	1	16	1	0	0	0	2	0	2	1	10	5.0721693	0	0	0	0	0	0	0	0	.19151203	0	0	0	0	.80848795	2.8918793	2.8499999	7.627605	31.362318	10.375488	6.4686842	10.38661	22.164654	.33504313	10.110667	17.917288	22.551867	12.286777	9.6463928	1.0619066	1.0473189	2.0317738	3.4456072	2.3394461	1.8669727
1	0	1	0	1	12	0	0	0	0	4	0	2	1	7	5.3353243	0	0	0	0	0	0	0	0	0	0	0	0	0	1	2.8918793	2.8499999	7.627605	31.362318	10.375488	6.4686842	10.38661	22.164654	.33504313	10.110667	17.917288	22.551867	12.286777	13.22453	1.0619066	1.0473189	2.0317738	3.4456072	2.3394461	1.8669727
1	0	1	0	1	16	1	0	1	0	4	1	2	1	6	3.5737491	0	0	0	0	0	0	.066479668	0	0	0	0	0	0	.93352038	2.8918793	2.8499999	7.627605	31.362318	10.375488	6.4686842	10.38661	22.164654	.33504313	10.110667	17.917288	22.551867	12.286777	16.353231	1.0619066	1.0473189	2.0317738	3.4456072	2.3394461	1.8669727
1	0	1	1	1	12	1	1	0	0	4	0	2	0	6	5.6397772	0	0	0	0	0	0	.1148543	.071464114	0	0	0	0	0	.8136816	2.8918793	2.8499999	7.627605	31.362318	10.375488	6.4686842	10.38661	22.164654	.33504313	10.110667	17.917288	22.551867	12.286777	6.9065471	1.0619066	1.0473189	2.0317738	3.4456072	2.3394461	1.8669727
1	0	1	0	1	16	1	0	0	0	0	1	2	1	7	5.2403173	.043236371	0	0	0	.049541678	0	.013193451	0	0	0	0	0	.025009273	.86901921	2.8918793	2.8499999	7.627605	31.362318	10.375488	6.4686842	10.38661	22.164654	.33504313	10.110667	17.917288	22.551867	12.286777	11.905952	1.0619066	1.0473189	2.0317738	3.4456072	2.3394461	1.8669727
1	0	1	0	1	16	1	0	0	0	0	2	2	0	7	5.1836357	.034318399	0	.051701903	0	0	0	.042056862	0	0	0	0	0	0	.87192285	2.8918793	2.8499999	7.627605	31.362318	10.375488	6.4686842	10.38661	22.164654	.33504313	10.110667	17.917288	22.551867	12.286777	10.656494	1.0619066	1.0473189	2.0317738	3.4456072	2.3394461	1.8669727
1	0	0	1	0	4	0	2	3	4	2	0	2	0	6	5.5259709	0	0	0	0	0	0	0	0	0	0	0	0	0	1	2.8918793	2.8499999	7.627605	31.362318	10.375488	6.4686842	10.38661	22.164654	.33504313	10.110667	17.917288	22.551867	12.286777	7.5387287	1.0619066	1.0473189	2.0317738	3.4456072	2.3394461	1.8669727
1	0	0	0	0	0	0	0	0	1	3	0	2	1	2	5.5839472	0	0	0	0	0	0	0	.016872087	0	0	0	0	0	.98312795	2.8918793	2.8499999	7.627605	31.362318	10.375488	6.4686842	10.38661	18.178137	.33504313	10.110667	17.917288	22.551867	12.286777	11.673242	1.0619066	1.0473189	2.0317738	3.4456072	2.3394461	1.8669727
1	0	1	0	1	0	0	1	0	0	2	0	2	0	4	5.140903	0	0	0	0	0	0	0	.12846024	0	0	0	0	0	.87153977	2.8918793	2.8499999	7.627605	31.362318	10.375488	6.4686842	10.38661	22.164654	.33504313	10.110667	17.917288	22.551867	12.286777	10.914987	1.0619066	1.0473189	2.0317738	3.4456072	2.3394461	1.8669727
1	0	0	1	1	4	0	2	2	3	6	0	2	1	8	5.9564071	0	0	0	.017088708	0	0	.026487496	0	0	0	0	0	0	.95642382	2.8918793	2.8499999	7.627605	31.362318	10.375488	6.4686842	10.38661	22.164654	.33504313	10.110667	17.917288	22.551867	12.286777	13.886905	1.0619066	1.0473189	2.0317738	3.4456072	2.3394461	1.8669727
1	0	1	0	1	11	0	0	2	0	2	0	2	0	3	5.0479312	0	0	0	.026140012	0	0	0	.03204881	0	0	0	0	0	.9418112	2.8918793	2.8499999	7.627605	31.362318	10.375488	6.4686842	10.38661	22.164654	.33504313	10.110667	17.917288	22.551867	12.286777	13.814262	1.0619066	1.0473189	2.0317738	3.4456072	2.3394461	1.8669727
1	0	0	0	1	0	0	3	3	2	3	0	2	0	5	5.4456592	0	0	0	0	0	0	0	0	0	0	0	0	0	1	2.8918793	2.8499999	7.627605	31.362318	10.375488	6.4686842	10.38661	22.164654	.33504313	10.110667	17.917288	22.551867	12.286777	10.258891	1.0619066	1.0473189	2.0317738	3.4456072	2.3394461	1.8669727
1	0	1	0	1	6	0	0	1	0	2	0	2	1	5	4.2982373	0	0	0	0	0	0	0	0	0	0	0	0	0	1	2.8918793	2.8499999	7.627605	31.362318	10.375488	6.4686842	10.38661	22.164654	.33504313	10.110667	17.917288	22.551867	12.286777	10.090016	1.0619066	1.0473189	2.0317738	3.4456072	2.3394461	1.8669727
1	0	1	0	1	8	0	0	1	0	2	0	1	0	4	3.8004208	0	0	.091234341	0	0	0	0	0	0	0	0	0	0	.90876561	2.8918793	2.8499999	7.627605	31.362318	10.375488	6.4686842	10.38661	22.164654	.33504313	10.110667	17.917288	22.551867	12.286777	13.336745	1.0619066	1.0473189	2.0317738	3.4456072	2.3394461	1.8669727
1	0	1	0	1	12	0	1	1	0	2	0	2	1	5	4.0524802	0	0	0	0	0	0	0	0	0	0	0	0	0	1	2.8918793	2.8499999	7.627605	31.362318	10.375488	6.4686842	10.38661	22.164654	.33504313	10.110667	17.917288	22.551867	12.286777	10.178895	1.0619066	1.0473189	2.0317738	3.4456072	2.3394461	1.8669727
1	0	1	0	1	13	0	1	0	2	2	0	2	1	9	4.308918	0	0	0	0	0	0	0	0	0	0	0	0	.13636364	.86363637	2.8918793	2.8499999	7.627605	31.362318	10.375488	6.4686842	10.38661	22.164654	.33504313	10.110667	17.917288	22.551867	12.286777	9.0538635	1.0619066	1.0473189	2.0317738	3.4456072	2.3394461	1.8669727
1	0	1	1	1	0	1	0	0	0	0	2	2	0	5	4.5710964	0	0	0	0	0	0	0	0	0	0	0	0	0	1	2.8918793	2.8499999	7.627605	31.362318	10.375488	6.4686842	10.38661	22.164654	.33504313	10.110667	17.917288	22.551867	12.286777	9.6489487	1.0619066	1.0473189	2.0317738	3.4456072	2.3394461	1.8669727
1	0	1	0	0	5	0	1	0	0	2	0	2	1	3	4.0524802	0	0	0	0	0	0	0	0	0	0	0	0	0	1	2.8918793	2.8499999	7.627605	31.362318	10.375488	6.4686842	10.38661	22.164654	.33504313	10.110667	17.917288	22.551867	12.286777	10.178895	1.0619066	1.0473189	2.0317738	3.4456072	2.3394461	1.8669727
1	0	0	1	1	7	0	1	0	1	1	0	2	1	2	4.4455881	0	0	0	0	0	0	.090791784	0	0	0	.093372434	0	.05266862	.76316714	2.8918793	2.8499999	7.627605	31.362318	10.375488	6.4686842	10.38661	22.164654	.33504313	10.110667	17.917288	22.551867	12.286777	10.439168	1.0619066	1.0473189	2.0317738	3.4456072	2.3394461	1.8669727
1	0	1	0	1	5	0	0	0	0	0	1	1	0	1	4.6407304	0	0	0	.019301293	0	0	0	0	0	0	0	0	.048253231	.93244547	2.8918793	2.8499999	7.627605	31.362318	10.375488	6.4686842	10.38661	22.164654	.33504313	10.110667	17.917288	22.551867	12.286777	7.9794993	1.0619066	1.0473189	2.0317738	3.4456072	2.3394461	1.8669727
1	0	1	0	1	0	0	0	0	0	3	0	1	1	7	3.861361	0	0	0	0	0	0	0	0	0	0	0	0	0	1	2.8918793	2.8499999	7.627605	31.362318	10.375488	6.4686842	10.38661	22.164654	.33504313	10.110667	17.917288	22.551867	12.286777	10.107778	1.0619066	1.0473189	2.0317738	3.4456072	2.3394461	1.8669727
1	0	1	1	1	12		1	1	0	2	0	2	0	6	4.139318	0	0	0	0	0	0	0	0	0	0	0	0	0	1	2.8918793	2.8499999	7.627605	31.362318	10.375488	6.4686842	10.38661	22.164654	.33504313	10.110667	17.917288	22.551867	12.286777	8.1491156	1.0619066	1.0473189	2.0317738	3.4456072	2.3394461	1.8669727
1	0	1	0	1	12	0	0	1	1	1	0	2	1	6	4.2666159	0	0	0	0	0	0	.11195286	0	0	0	0	0	0	.88804716	2.8918793	2.8499999	7.627605	31.362318	10.375488	6.4686842	10.38661	22.164654	.33504313	10.110667	17.917288	22.551867	12.286777	14.607599	1.0619066	1.0473189	2.0317738	3.4456072	2.3394461	1.8669727
1	0	1	0	1	5	0	0	1	0	2	0	2	0	4	4.0096941	0	0	0	0	0	0	0	0	.091783054	0	0	0	0	.90821689	2.8918793	2.8499999	7.627605	31.362318	10.375488	6.4686842	10.38661	22.164654	.25299999	10.110667	17.917288	22.551867	12.286777	11.673242	1.0619066	1.0473189	2.0317738	3.4456072	2.3394461	1.8669727
1	0	1	0	1	12	0	0	0	0	1	0	2	1	4	3.48124	0	0	0	0	0	0	0	.13907692	0	0	0	0	.1236923	.73723072	2.8918793	2.8499999	7.627605	31.362318	10.375488	6.4686842	10.38661	22.164654	.33504313	10.110667	17.917288	22.551867	12.286777	9.0051422	1.0619066	1.0473189	2.0317738	3.4456072	2.3394461	1.8669727
1	0	1	0	1	12	0	0	0	0	1	0	1	0	4	5.0295224	0	0	0	0	0	0	.019691221	0	.073335081	0	.055213917	0	0	.85175973	2.8918793	2.8499999	7.627605	31.362318	10.375488	6.4686842	10.38661	22.164654	.33504313	10.110667	17.917288	22.551867	12.286777	11.784139	1.0619066	1.0473189	2.0317738	3.4456072	2.3394461	1.8669727
1	0	1	0	1	16	1	1	1	0	2	0	1	0	7	4.663156	.057846561	0	0	0	0	0	0	0	.096631117	0	0	0	.098046616	.74747568	2.8918793	2.8499999	7.627605	31.362318	10.375488	6.4686842	10.38661	22.164654	.33504313	10.110667	17.917288	22.551867	12.286777	16.9814	1.0619066	1.0473189	2.0317738	3.4456072	2.3394461	1.8669727
1	0	1	0	1	16	0	0	0	0	0	2	2	1	7	4.1432934	0	0	0	0	0	0	.061101411	.087129019	0	0	0	0	0	.85176957	2.8918793	2.8499999	7.627605	31.362318	10.375488	6.4686842	10.38661	18.178808	.33504313	10.110667	17.917288	22.551867	12.286777	11.673242	1.0619066	1.0473189	2.0317738	3.4456072	2.3394461	1.8669727
1	0	1	0	1	16	1	0	0	1	3	0	2	1	5	4.884089	0	0	0	.015434667	0	0	.045471743	.037073467	0	0	0	.015434667	.053870015	.83271545	2.8918793	2.8499999	7.627605	31.362318	10.375488	6.4686842	10.38661	22.164654	.33504313	10.110667	17.917288	22.551867	12.286777	11.03437	1.0619066	1.0473189	2.0317738	3.4456072	2.3394461	1.8669727
1	0	1	0	1	12	0	0	1	1	1	0	1	1	2	1.678964	0	0	0	0	0	0	.4533582	0	0	0	0	0	0	.54664177	2.8918793	2.8499999	7.627605	31.362318	10.375488	6.4686842	10.38661	22.164654	.33504313	10.110667	17.917288	22.551867	12.286777	9.3910255	1.0619066	1.0473189	2.0317738	3.4456072	2.3394461	1.8669727
1	0	1	0	1	1	0	1	0	0	2	0	2	0	3	5.0255895	0	0	0	0	0	0	0	0	0	0	0	0	0	1	2.8918793	2.8499999	7.627605	31.362318	10.375488	6.4686842	10.38661	22.164654	.33504313	10.110667	17.917288	22.551867	12.286777	8.5854721	1.0619066	1.0473189	2.0317738	3.4456072	2.3394461	1.8669727
1	0	1	0	1	12	1	0	0	0	3	0	2	1	5	5.7482777	.038578033	0	0	.005738881	0	0	.13955046	.018173123	0	0	.04243584	0	.088920772	.66660291	2.8918793	2.8499999	7.627605	31.362318	10.375488	6.4686842	10.38661	22.164654	.33504313	10.110667	17.917288	22.551867	12.286777	16.759523	1.0619066	1.0473189	2.0317738	3.4456072	2.3394461	1.8669727
1	0	1	0	1	5	0	0	0	1	2	1	2	1	2	4.7666087	0	0	0	.008594282	.035738599	0	.11861812	.033781484	0	0	0	0	.101855	.70141256	2.8918793	2.8499999	7.627605	31.362318	10.375488	6.4686842	10.38661	22.164654	.33504313	10.110667	17.917288	22.551867	12.286777	13.347374	1.0619066	1.0473189	2.0317738	3.4456072	2.3394461	1.8669727
1	0	1	0	1	1	0	0	0	0	1	0	2	1	2	2.1540852	0	0	0	0	0	0	0	0	0	0	0	0	0	1	2.8918793	2.8499999	7.627605	31.362318	10.375488	6.4686842	10.38661	22.164654	.33504313	10.110667	17.917288	22.551867	12.286777	8.6199999	1.0619066	1.0473189	2.0317738	3.4456072	2.3394461	1.8669727
1	0	1	0	1	6	0	0	0	1	2	0	2	1	4	4.8549948	0	0	0	0	0	0	0	0	0	0	0	0	0	1	2.8918793	2.8499999	7.627605	31.362318	10.375488	6.4686842	10.38661	22.164654	.33504313	10.110667	17.917288	22.551867	12.286777	9.4207058	1.0619066	1.0473189	2.0317738	3.4456072	2.3394461	1.8669727
1	0	1	0	1	1	0	0	0	1	0	1	2	1	5	4.1587267	0	0	0	0	0	0	.15580557	0	.14080325	0	0	0	0	.70339119	2.8918793	2.8499999	7.627605	31.362318	10.375488	6.4686842	2.4925027	22.164654	.33504313	10.110667	17.917288	22.551867	12.286777	11.673242	1.0619066	1.0473189	2.0317738	3.4456072	2.3394461	1.8669727
1	0	1	0	1	0		0	1	1	1	0		1	3	2.5657184	.30745581	0	0	0	0	0	0	0	0	0	0	0	0	.69254422	2.8918793	2.8499999	7.627605	31.362318	10.375488	6.4686842	10.38661	22.164654	.33504313	10.110667	17.917288	22.551867	12.286777	19.277889	1.0619066	1.0473189	2.0317738	3.4456072	2.3394461	1.8669727
1	0	1	0	1	4	2	0	0	2	2	0	2	1	6	4.0049667	0	0	0	0	0	0	.045562238	0	.16402406	0	0	0	0	.79041374	2.8918793	2.8499999	7.627605	31.362318	10.375488	6.4686842	1.25	22.164654	.33504313	10.110667	17.917288	22.551867	12.286777	11.673242	1.0619066	1.0473189	2.0317738	3.4456072	2.3394461	1.8669727
1	0	1	0	1	12	1	0	1	0	3	0	1	1	5	5.5788994	0	0	0	0	.056650806	0	.16319208	.099365517	0	0	.0068736314	0	.024548681	.6493693	2.8918793	2.8499999	7.627605	31.362318	10.375488	6.4686842	10.38661	15.817468	.33504313	10.110667	17.917288	22.551867	12.286777	11.673242	1.0619066	1.0473189	2.0317738	3.4456072	2.3394461	1.8669727
1	0	1	0	1	13	0	0	0	0	1	0	2	0	3	3.5997751	0	0	0	0	0	0	.20005465	0	0	0	0	0	0	.79994535	2.8918793	2.8499999	7.627605	31.362318	10.375488	6.4686842	10.38661	22.164654	.33504313	10.110667	17.917288	22.551867	12.286777	7.7940221	1.0619066	1.0473189	2.0317738	3.4456072	2.3394461	1.8669727
1	0	1	0	1	6	0	0	0	1	1	1	2	1	5	3.769768	0	0	0	0	0	0	0	0	0	0	0	.092229657	0	.90777034	2.8918793	2.8499999	7.627605	31.362318	10.375488	6.4686842	10.38661	22.164654	.33504313	10.110667	17.917288	22.551867	12.286777	7.0423336	1.0619066	1.0473189	2.0317738	3.4456072	2.3394461	1.8669727
1	0	1	0	1	12	0	1	0	0	2	0	2	0	1	2.0579624	0	0	0	.61941248	0	0	0	0	0	0	0	0	.13154534	.24904215	2.8918793	2.8499999	7.627605	31.362318	10.375488	6.4686842	10.38661	22.164654	.33504313	10.110667	17.917288	22.551867	13.205128	11.673242	1.0619066	1.0473189	2.0317738	3.4456072	2.3394461	1.8669727
1	1	1	0	1	4	0	1	0	1	5	0	2	0	4	4.066802	0	0	0	0	0	0	.049340416	.10519102	0	0	0	0	0	.84546858	2.8918793	2.8499999	7.627605	31.362318	10.375488	6.4686842	10.38661	22.164654	.33504313	10.110667	17.917288	22.551867	12.286777	10.879848	1.0619066	1.0473189	2.0317738	3.4456072	2.3394461	1.8669727
1	0	1	0	1	10	0	1	1	0	1	0	2	1	4	3.3506057	0	0	0	0	0	0	.11430575	0	0	0	0	0	0	.88569427	2.8918793	2.8499999	7.627605	31.362318	10.375488	6.4686842	10.38661	22.164654	.33504313	10.110667	17.917288	22.551867	12.286777	9.7519655	1.0619066	1.0473189	2.0317738	3.4456072	2.3394461	1.8669727
1	0	1	0	1	15	2	1	0	0	3	0	2	0	5	4.5916796	0	0	0	0	0	0	.14869249	0	0	0	0	0	0	.85130751	2.8918793	2.8499999	7.627605	31.362318	10.375488	6.4686842	10.38661	22.164654	.33504313	10.110667	17.917288	22.551867	12.286777	6.9684081	1.0619066	1.0473189	2.0317738	3.4456072	2.3394461	1.8669727
1	0	1	0	1	12	0	1	0	1	2	0	2	0	6	3.0051873	0	0	0	0	0	0	0	0	0	0	0	0	0	1	2.8918793	2.8499999	7.627605	31.362318	10.375488	6.4686842	10.38661	22.164654	.33504313	10.110667	17.917288	22.551867	12.286777	8.3718882	1.0619066	1.0473189	2.0317738	3.4456072	2.3394461	1.8669727
1	0	1	0	1	7	0	1	0	0	3	0	2	1	6	4.7669487	0	0	0	0	0	0	0	0	0	0	0	0	.034110241	.96588975	2.8918793	2.8499999	7.627605	31.362318	10.375488	6.4686842	10.38661	22.164654	.33504313	10.110667	17.917288	22.551867	12.286777	26.746729	1.0619066	1.0473189	2.0317738	3.4456072	2.3394461	1.8669727
1	0	1	0	1	12	1	0	1	0	2	0	2	1	4	2.0001278	0	0	0	0	0	0	0	0	0	0	0	0	0	1	2.8918793	2.8499999	7.627605	31.362318	10.375488	6.4686842	10.38661	22.164654	.33504313	10.110667	17.917288	22.551867	12.286777	10.753769	1.0619066	1.0473189	2.0317738	3.4456072	2.3394461	1.8669727
1	0	1	0	1	5	0	1	2	0	2	0	2	1	5	2.6290071	0	0	0	0	0	0	0	0	0	0	0	0	0	1	2.8918793	2.8499999	7.627605	31.362318	10.375488	6.4686842	10.38661	22.164654	.33504313	10.110667	17.917288	22.551867	12.286777	6.7118654	1.0619066	1.0473189	2.0317738	3.4456072	2.3394461	1.8669727
1	0	1	0	1	9	1	0	0	0	0	2	2	1	6	5.7854238	0	0	0	0	.052162696	0	.0066662575	.016896043	0	0	.016896043	0	0	.90737897	2.8918793	2.8499999	7.627605	31.362318	10.375488	6.4686842	10.38661	22.164654	.33504313	10.110667	17.917288	22.551867	12.286777	12.529888	1.0619066	1.0473189	2.0317738	3.4456072	2.3394461	1.8669727
1	0	1	0	1	12	1	0	0	0	1	0	2	1	2	4.4575977	0	0	0	0	0	0	0	0	0	0	.11091794	0	0	.88908207	2.8918793	2.8499999	7.627605	31.362318	10.375488	6.4686842	10.38661	22.164654	.33504313	10.110667	8.5294113	22.551867	12.286777	11.673242	1.0619066	1.0473189	2.0317738	3.4456072	2.3394461	1.8669727
1	0	1	1	1	16	1	0	0	0	2	1	1	0	6	3.2657595	0	0	0	0	0	0	0	0	.69847322	0	0	0	0	.30152673	2.8918793	2.8499999	7.627605	31.362318	10.375488	6.4686842	10.38661	22.164654	.33504313	10.110667	17.917288	22.551867	12.286777	5.2798309	1.0619066	1.0473189	2.0317738	3.4456072	2.3394461	1.8669727
1	0	1	0	1	16	1	2	0	0	3	0	2	0	7	2.6817062	0	0	0	.13620809	0	0	0	0	0	0	0	0	0	.86379194	2.8918793	2.8499999	7.627605	33.728813	10.375488	6.4686842	10.38661	22.164654	.33504313	10.110667	17.917288	22.551867	12.286777	11.673242	1.0619066	1.0473189	2.0317738	3.5183525	2.3394461	1.8669727
1	0	1	1	1	0	0	0	0	0	0	1	2	0	2	5.2403173	.043236371	0	0	0	.049541678	0	.013193451	0	0	0	0	0	.025009273	.86901921	2.8918793	2.8499999	7.627605	31.362318	10.375488	6.4686842	10.38661	22.164654	.33504313	10.110667	17.917288	22.551867	12.286777	11.905952	1.0619066	1.0473189	2.0317738	3.4456072	2.3394461	1.8669727
1	1	1	1	1	12	0	0	2	0	2	0	2	0	5	5.5294685	0	0	0	.011785247	0	0	.15439864	.066902108	0	0	.048252054	0	0	.71866196	2.8918793	2.8499999	7.627605	74.25	10.375488	6.4686842	10.38661	22.164654	.33504313	10.110667	17.917288	22.551867	12.286777	11.673242	1.0619066	1.0473189	2.0317738	4.3074379	2.3394461	1.8669727
1	0	1	1	1	0	0	0	4	2	2	0	2	0	5	3.8879352	0	0	0	.020282729	0	0	.14341323	0	0	0	0	0	0	.83630401	2.8918793	2.8499999	7.627605	31.362318	10.375488	6.4686842	10.38661	22.164654	.33504313	10.110667	17.917288	22.551867	12.286777	6.9580688	1.0619066	1.0473189	2.0317738	3.4456072	2.3394461	1.8669727
1	0	1	0	1	8	0	1	1	0	2	0	2	1	5	4.3212147	0	0	0	0	0	0	.10626993	.079436772	0	0	.013416578	0	.12008502	.68079174	2.8918793	2.8499999	7.627605	31.362318	10.375488	6.4686842	10.38661	23.92	.33504313	10.110667	17.917288	22.551867	12.286777	11.673242	1.0619066	1.0473189	2.0317738	3.4456072	2.3394461	1.8669727
1	0	1	0	1	13	0	1	2	0	2	0	2	1	4	5.0390282	.039528254	0	0	0	0	0	.1554562	0	0	0	0	0	.1089295	.69608605	2.8918793	2.8499999	7.627605	31.362318	10.375488	6.4686842	10.38661	22.164654	.33504313	10.110667	17.917288	22.551867	12.286777	8.7582531	1.0619066	1.0473189	2.0317738	3.4456072	2.3394461	1.8669727
1	0	0	0	1	12	0	1	1	0	2	0	2	0	3	4.6707706	0	0	0	0	0	0	0	0	0	0	0	0	.15976775	.84023225	2.8918793	2.8499999	7.627605	31.362318	10.375488	6.4686842	10.38661	22.164654	.33504313	10.110667	17.917288	22.551867	12.286777	9.0011854	1.0619066	1.0473189	2.0317738	3.4456072	2.3394461	1.8669727
1	0	1	1	1	16	0	0	1	1	2	0	2	1	6	5.3385472	0	0	.085730754	0	0	0	.048556741	0	0	0	0	0	0	.86571246	2.8918793	2.8499999	7.627605	31.362318	10.375488	6.4686842	10.38661	22.164654	.33504313	10.110667	17.917288	22.551867	12.286777	6.5226598	1.0619066	1.0473189	2.0317738	3.4456072	2.3394461	1.8669727
1	1	1	0	1	5	1	0	1	0	2	0	1	0	8	5.3956256	0	0	.032389767	0	0	0	.19256942	.036472511	0	0	0	0	.0044910181	.73407733	2.8918793	2.8499999	7.627605	31.362318	10.375488	6.4686842	10.38661	22.164654	.33504313	10.110667	17.917288	22.551867	12.286777	9.4821482	1.0619066	1.0473189	2.0317738	3.4456072	2.3394461	1.8669727
1	0	1	0	1	16	2	0	0	1	2	1	2	1	7	4.9936924	0	0	0	0	0	0	.034513157	0	0	0	0	0	0	.96548688	2.8918793	2.8499999	7.627605	31.362318	10.375488	6.4686842	12.725	22.164654	.33504313	10.110667	17.917288	22.551867	12.286777	11.673242	1.0619066	1.0473189	2.0317738	3.4456072	2.3394461	1.8669727
1	0	1	1	1	15	1	0	0	0	4	0	2	0	7	3.0591764	0	0	0	0	0	0	0	0	0	0	0	0	0	1	2.8918793	2.8499999	7.627605	31.362318	10.375488	6.4686842	10.38661	22.164654	.33504313	10.110667	17.917288	22.551867	12.286777	4.0599999	1.0619066	1.0473189	2.0317738	3.4456072	2.3394461	1.8669727
1	0	1	0	1	8	0	1	0	3	1	0	2	1	7	3.9529729	0	0	0	0	0	0	0	0	0	0	.47437125	0	0	.52562875	2.8918793	2.8499999	7.627605	31.362318	10.375488	6.4686842	10.38661	22.164654	.33504313	10.110667	17.917288	22.551867	12.286777	5.743865	1.0619066	1.0473189	2.0317738	3.4456072	2.3394461	1.8669727
1	0	1	0	1	4	0	0	0	1	2	0	2	1	7	4.689971	.047220945	0	0	.054294899	.11244832	0	.12209462	0	.11327515	0	0	0	0	.55066603	2.8918793	2.8499999	7.627605	31.362318	10.375488	6.4686842	10.38661	22.164654	.33504313	10.110667	17.917288	22.551867	12.286777	14.90228	1.0619066	1.0473189	2.0317738	3.4456072	2.3394461	1.8669727
1	0	1	1	1	5	0	0	0	0	1	1	1	1	6	4.2520604	0	0	0	0	0	0	0	0	0	0	0	0	0	1	2.8918793	2.8499999	7.627605	31.362318	10.375488	6.4686842	10.38661	22.164654	.33504313	10.110667	17.917288	22.551867	12.286777	17.470364	1.0619066	1.0473189	2.0317738	3.4456072	2.3394461	1.8669727
1	0	1	0	1	4	1	0	0	3	2	0	2	1	5	3.7133281	0	0	0	0	0	0	0	0	0	0	0	0	0	1	2.8918793	2.8499999	7.627605	31.362318	10.375488	6.4686842	10.38661	22.164654	.33504313	10.110667	17.917288	22.551867	12.286777	10.834089	1.0619066	1.0473189	2.0317738	3.4456072	2.3394461	1.8669727
1	0	1	0	1	13	0	0	0	0	4	0	2	0	6	5.2652259	0	0	0	0	0	0	0	0	0	0	0	0	0	1	2.8918793	2.8499999	7.627605	31.362318	10.375488	6.4686842	10.38661	22.164654	.33504313	10.110667	17.917288	22.551867	12.286777	13.479154	1.0619066	1.0473189	2.0317738	3.4456072	2.3394461	1.8669727
1	0	1	0	1	0	0	0	0	0	0	1	2	1	5	3.6179204	0	0	0	0	0	0	0	0	0	0	0	0	0	1	2.8918793	2.8499999	7.627605	31.362318	10.375488	6.4686842	10.38661	22.164654	.33504313	10.110667	17.917288	22.551867	12.286777	8.7964182	1.0619066	1.0473189	2.0317738	3.4456072	2.3394461	1.8669727
1	0	1	0	1	12	0	1	1	2	2	0	2	1	6	5.1801529	0	0	0	0	0	0	.05390805	0	0	0	0	0	0	.94609195	2.8918793	2.8499999	7.627605	31.362318	10.375488	6.4686842	10.38661	22.164654	.33504313	10.110667	17.917288	22.551867	12.286777	12.644253	1.0619066	1.0473189	2.0317738	3.4456072	2.3394461	1.8669727
1	0	1	0	1	12	0	1	1	1	4	0	1	1	7	2.5313129	0	0	0	0	0	0	.53381068	0	0	0	0	0	0	.46618932	2.8918793	2.8499999	7.627605	31.362318	10.375488	6.4686842	10.38661	22.164654	.33504313	10.110667	17.917288	22.551867	12.286777	4.0181551	1.0619066	1.0473189	2.0317738	3.4456072	2.3394461	1.8669727
1	0	1	1	1	9	0	1	0	1	3	2	2	1	5	3.5837967	0	0	0	0	0	0	0	0	0	0	0	0	0	1	2.8918793	2.8499999	7.627605	31.362318	10.375488	6.4686842	10.38661	22.164654	.33504313	10.110667	17.917288	22.551867	12.286777	4.8930917	1.0619066	1.0473189	2.0317738	3.4456072	2.3394461	1.8669727
1	0	1	0	1	12	0	0	0	0	1	0	2	0	2	3.7145472	0	0	0	0	0	0	0	0	0	0	0	0	0	1	2.8918793	2.8499999	7.627605	31.362318	10.375488	6.4686842	10.38661	22.164654	.33504313	10.110667	17.917288	22.551867	12.286777	9.0922623	1.0619066	1.0473189	2.0317738	3.4456072	2.3394461	1.8669727
1	0	1	0	1	12	1	1	0	2	2	0	2	1	5	5.7762895	0	0	0	0	0	0	0	0	0	0	0	0	0	1	2.8918793	2.8499999	7.627605	31.362318	10.375488	6.4686842	10.38661	22.164654	.33504313	10.110667	17.917288	22.551867	12.286777	10.2	1.0619066	1.0473189	2.0317738	3.4456072	2.3394461	1.8669727
1	0	1	0	1	12	1	0	0	0	3	0	2	0	5	1.786747	0	0	0	0	0	0	0	0	0	0	0	0	0	1	2.8918793	2.8499999	7.627605	31.362318	10.375488	6.4686842	10.38661	22.164654	.33504313	10.110667	17.917288	22.551867	12.286777	6.7003374	1.0619066	1.0473189	2.0317738	3.4456072	2.3394461	1.8669727
1	0	1	0	1	15	0	0	1	0	2	0	2	0	4	4.2927856	0	0	0	0	0	0	0	0	0	0	0	0	.020910209	.9790898	2.8918793	2.8499999	7.627605	31.362318	10.375488	6.4686842	10.38661	22.164654	.33504313	10.110667	17.917288	22.551867	12.286777	7.9857802	1.0619066	1.0473189	2.0317738	3.4456072	2.3394461	1.8669727
1	0	1	0	1	3	0	0	1	0	1	0	2	1	2	3.4531572	0	0	0	0	0	0	0	0	.22721519	0	0	0	0	.77278483	2.8918793	2.8499999	7.627605	31.362318	10.375488	6.4686842	10.38661	22.164654	.33504313	10.110667	17.917288	22.551867	12.286777	13.312773	1.0619066	1.0473189	2.0317738	3.4456072	2.3394461	1.8669727
1	0	1	0	1	12	0	0	1	2	2	0	2	1	4	4.5689211	0	0	0	0	0	0	0	0	0	0	0	0	.21111572	.78888428	2.8918793	2.8499999	7.627605	31.362318	10.375488	6.4686842	10.38661	22.164654	.33504313	10.110667	17.917288	22.551867	12.286777	9.0285501	1.0619066	1.0473189	2.0317738	3.4456072	2.3394461	1.8669727
1	0	1	0	1	1	0	0	0	0	0	1	1	0	5	4.2507782	0	0	0	0	0	0	0	0	0	0	0	0	0	1	2.8918793	2.8499999	7.627605	31.362318	10.375488	6.4686842	10.38661	22.164654	.33504313	10.110667	17.917288	22.551867	12.286777	11.414582	1.0619066	1.0473189	2.0317738	3.4456072	2.3394461	1.8669727
1	0	1	0	1	4	0	0	1	0	1	1	1	0	7	4.8973174	.025237063	0	0	0	0	0	0	0	.09206301	0	0	0	0	.88269985	2.8918793	2.8499999	7.627605	31.362318	10.375488	6.4686842	10.38661	22.164654	.33504313	10.110667	17.917288	22.551867	12.286777	11.222714	1.0619066	1.0473189	2.0317738	3.4456072	2.3394461	1.8669727
1	0	1	1	1	5	0	0	0	0	0	2	2	1	6	4.5732665	0	0	0	0	0	0	0	.10726822	0	0	0	0	0	.89273179	2.8918793	2.8499999	7.627605	31.362318	10.375488	6.4686842	10.38661	22.164654	.33504313	10.110667	17.917288	22.551867	12.286777	4.9316859	1.0619066	1.0473189	2.0317738	3.4456072	2.3394461	1.8669727
1	0	1	0	1	9	1	0	0	0	2	0	2	0	5	4.8189902	0	0	0	0	0	0	.19880491	0	0	0	0	0	.030846251	.77034885	2.8918793	2.8499999	7.627605	31.362318	10.375488	6.4686842	10.38661	22.164654	.33504313	10.110667	17.917288	22.551867	12.286777	16.22497	1.0619066	1.0473189	2.0317738	3.4456072	2.3394461	1.8669727
1	0	1	0	1	16	1	1	0	2	2	0	2	0	6	4.3294168	0	0	0	0	0	0	0	0	0	0	0	0	.066930167	.93306983	2.8918793	2.8499999	7.627605	31.362318	10.375488	6.4686842	10.38661	22.164654	.33504313	10.110667	17.917288	22.551867	12.286777	5.796566	1.0619066	1.0473189	2.0317738	3.4456072	2.3394461	1.8669727
1	0	1	0	1	7	0	1	1	0	3	0	2	0	3	4.2915549	0	0	0	0	0	0	.11548986	.08128079	0	0	.013683634	0	0	.78954571	2.8918793	2.8499999	7.627605	31.362318	10.375488	6.4686842	10.38661	22.164654	.33504313	10.110667	17.917288	22.551867	12.286777	8.0514708	1.0619066	1.0473189	2.0317738	3.4456072	2.3394461	1.8669727
1	0	1	0	1	0	0	0	0	0	1	1	3	0	5	2.1860511	0	0	0	0	0	0	0	1	0	0	0	0	0	0	2.8918793	2.8499999	7.627605	31.362318	10.375488	6.4686842	10.38661	35.599998	.33504313	10.110667	17.917288	22.551867	12.286777	11.673242	1.0619066	1.0473189	2.0317738	3.4456072	2.3394461	1.8669727
1	0	1	0	1	13	0	0	3	0	2	0	2	1	5	5.2656393	.047218066	0	0	0	0	0	0	0	0	0	0	0	0	.95278192	2.8918793	2.8499999	7.627605	31.362318	10.375488	6.4686842	10.38661	22.164654	.33504313	10.110667	17.917288	22.551867	12.286777	9.9350061	1.0619066	1.0473189	2.0317738	3.4456072	2.3394461	1.8669727
1	0	0	1	1	8	0	1	2	0	2	0	2	1	2	4.405499	0	0	0	0	0	0	0	0	0	0	0	0	0	1	2.8918793	2.8499999	7.627605	31.362318	10.375488	6.4686842	10.38661	22.164654	.33504313	10.110667	17.917288	22.551867	12.286777	13.791822	1.0619066	1.0473189	2.0317738	3.4456072	2.3394461	1.8669727
1	0	1	0	1	9	0	0	0	2	3	0	2	0	8	5.7087035	0	0	.017613107	0	0	0	0	0	0	0	0	0	0	.98238689	2.8918793	2.8499999	7.627605	31.362318	10.375488	6.4686842	10.38661	22.164654	.33504313	10.110667	17.917288	22.551867	12.286777	10.197505	1.0619066	1.0473189	2.0317738	3.4456072	2.3394461	1.8669727
1	0	1	1	1	11	0	0	1	0	2	0	2	1	6	3.7360015	0	0	0	0	0	0	0	0	0	0	0	0	.048175529	.95182449	2.8918793	2.8499999	7.627605	31.362318	10.375488	6.4686842	10.38661	22.164654	.33504313	10.110667	17.917288	22.551867	12.286777	10.756853	1.0619066	1.0473189	2.0317738	3.4456072	2.3394461	1.8669727
1	0	1	0	1	10	0	1	1	0	3	0	3	1	4	5.4442344	.043297902	0	0	0	0	0	.04208798	.021519316	0	0	0	.05237231	.017284591	.82343793	2.8918793	2.8499999	7.627605	31.362318	10.375488	6.4686842	10.38661	22.164654	.33504313	10.110667	17.917288	22.551867	12.286777	12.431772	1.0619066	1.0473189	2.0317738	3.4456072	2.3394461	1.8669727
1	0	1	0	1	11	0	2	0	0	2	0	2	1	4	2.4849067	0	0	0	0	0	0	0	0	0	.33333334	.25	0	.083333336	.33333334	2.8918793	2.8499999	7.627605	31.362318	10.375488	6.4686842	10.38661	22.164654	.33504313	10.110667	17.917288	22.551867	11.363636	11.673242	1.0619066	1.0473189	2.0317738	3.4456072	2.3394461	1.8669727
1	0	1	1	1	6	0	1	0	0	2	1	2	1	5	2.997231	0	0	0	0	0	0	0	0	0	0	0	0	.09985023	.90014976	2.8918793	2.8499999	7.627605	31.362318	10.375488	6.4686842	10.38661	22.164654	.33504313	10.110667	17.917288	22.551867	12.286777	11.277581	1.0619066	1.0473189	2.0317738	3.4456072	2.3394461	1.8669727
1	0	1	0	1	1	0	1	1	0	2	0	2	0	3	4.3970385	0	0	0	0	0	0	0	.073020563	0	0	0	0	.061691914	.86528748	2.8918793	2.8499999	7.627605	31.362318	10.375488	6.4686842	10.38661	22.164654	.33504313	10.110667	17.917288	22.551867	11.309256	11.673242	1.0619066	1.0473189	2.0317738	3.4456072	2.3394461	1.8669727
1	0	1	0	1	10	0	1	0	0	2	0	1	0	2	4.2375789	0	0	0	0	0	0	0	0	0	0	0	0	.057625651	.94237441	2.8918793	2.8499999	7.627605	31.362318	10.375488	6.4686842	10.38661	22.164654	.33504313	10.110667	17.917288	22.551867	12.286777	8.7256804	1.0619066	1.0473189	2.0317738	3.4456072	2.3394461	1.8669727
1	0	1	0	1	12	0	0	0	1	2	0	1	1	5	3.5550623	0	0	0	0	0	0	0	0	0	0	0	0	0	1	2.8918793	2.8499999	7.627605	31.362318	10.375488	6.4686842	10.38661	22.164654	.33504313	10.110667	17.917288	22.551867	12.286777	10.747721	1.0619066	1.0473189	2.0317738	3.4456072	2.3394461	1.8669727
1	0	1	0	1	0	0	0	0	0	1	0	2	0	3	2.0681279	0	0	0	0	0	0	0	0	0	0	0	0	0	1	2.8918793	2.8499999	7.627605	31.362318	10.375488	6.4686842	10.38661	22.164654	.33504313	10.110667	17.917288	22.551867	12.286777	7.9099998	1.0619066	1.0473189	2.0317738	3.4456072	2.3394461	1.8669727
1	0	1	0	1	0	0	0	0	1	3	0	2	1	6	4.5502915	0	0	.34882736	0	0	0	0	0	0	0	0	0	0	.65117258	2.8918793	2.8499999	7.627605	31.362318	10.375488	6.4686842	10.38661	22.164654	.33504313	10.110667	17.917288	22.551867	12.286777	9.484724	1.0619066	1.0473189	2.0317738	3.4456072	2.3394461	1.8669727
1	0	1	1	1	16	0	1	1	0	2	0	2	1	4	6.3362412	0	0	0	0	.036640871	0	.12385996	.017638622	0	0	.02456302	0	.044450745	.75284678	2.8918793	2.8499999	7.627605	31.362318	10.375488	6.4686842	10.38661	22.164654	.33504313	10.110667	17.917288	22.551867	12.286777	11.619961	1.0619066	1.0473189	2.0317738	3.4456072	2.3394461	1.8669727
1	0	1	0	1	0	0	0	0	0	1	1	2	1	3	4.0799074	0	0	0	0	0	0	0	0	0	0	0	0	0	1	2.8918793	2.8499999	7.627605	31.362318	10.375488	6.4686842	10.38661	22.164654	.33504313	10.110667	17.917288	22.551867	12.286777	11.20985	1.0619066	1.0473189	2.0317738	3.4456072	2.3394461	1.8669727
1	1	0	1	1	12	0	1	1	0	2	0	2	1	5	5.2233782	.027484369	0	0	.029154988	.024304807	0	.075716741	.027053243	0	0	.039555937	0	.043274406	.73345548	2.8918793	2.8499999	7.627605	31.362318	10.375488	6.4686842	10.38661	22.164654	.33504313	10.110667	17.917288	22.551867	12.286777	13.711436	1.0619066	1.0473189	2.0317738	3.4456072	2.3394461	1.8669727
1	0	0	0	1	11	0	2	0	0	1	0	2	1	2	4.3033891	0	0	0	0	0	0	0	0	0	0	0	0	0	1	2.8918793	2.8499999	7.627605	31.362318	10.375488	6.4686842	10.38661	22.164654	.33504313	10.110667	17.917288	22.551867	12.286777	18.808657	1.0619066	1.0473189	2.0317738	3.4456072	2.3394461	1.8669727
1	0	1	0	1	7	0	1	0	0	2	0	1	0	3	3.3721118	0	0	.090597123	0	0	0	0	0	0	0	0	0	0	.90940291	2.8918793	2.8499999	7.627605	31.362318	10.375488	6.4686842	10.38661	22.164654	.33504313	10.110667	17.917288	22.551867	12.286777	6.2460737	1.0619066	1.0473189	2.0317738	3.4456072	2.3394461	1.8669727
1	0	1	0	1	8	0	0	0	1	2	0	2	0	3	4.347435	0	0	0	0	0	0	0	0	0	0	0	0	0	1	2.8918793	2.8499999	7.627605	31.362318	10.375488	6.4686842	10.38661	22.164654	.33504313	10.110667	17.917288	22.551867	12.286777	15.969518	1.0619066	1.0473189	2.0317738	3.4456072	2.3394461	1.8669727
1	0	1	0	1	0	0	0	0	0	1	2	2	0	6	5.095099	0	0	0	0	0	0	.039578483	.21841687	0	0	.016664624	0	0	.72534001	2.8918793	2.8499999	7.627605	31.362318	10.375488	6.4686842	10.38661	22.164654	.33504313	10.110667	17.917288	22.551867	12.286777	13.150458	1.0619066	1.0473189	2.0317738	3.4456072	2.3394461	1.8669727
1	0	1	0	1	2	0	0	0	1	1	0	1	0	4	4.6639109	0	0	0	0	0	0	.059217352	0	.10617633	0	0	0	0	.83460629	2.8918793	2.8499999	7.627605	31.362318	10.375488	6.4686842	10.38661	22.164654	.28150001	10.110667	17.917288	22.551867	12.286777	11.673242	1.0619066	1.0473189	2.0317738	3.4456072	2.3394461	1.8669727
1	0	1	0	1	8	0	0	1	0	1	0	2	0	4	4.9602537	0	0	0	0	0	0	.019070324	0	0	0	.065343902	0	0	.91558582	2.8918793	2.8499999	7.627605	31.362318	10.375488	6.4686842	10.38661	22.164654	.33504313	10.110667	17.917288	22.551867	12.286777	12.053901	1.0619066	1.0473189	2.0317738	3.4456072	2.3394461	1.8669727
1	0	1	0	1	3	0	0	0	0	0	1	2	0	5	2.4265711	0	0	0	0	0	0	.34187278	0	0	0	0	0	0	.65812719	2.8918793	2.8499999	7.627605	31.362318	10.375488	6.4686842	10.38661	22.164654	.33504313	10.110667	17.917288	22.551867	12.286777	5.3579502	1.0619066	1.0473189	2.0317738	3.4456072	2.3394461	1.8669727
1	0	1	0	1	9	1	0	0	0	1	0	2	1	3	3.1389663	0	0	0	0	0	0	.10095321	0	.24436741	0	0	0	0	.65467936	2.8918793	2.8499999	7.627605	31.362318	10.375488	6.4686842	10.38661	22.164654	.33504313	10.110667	17.917288	22.551867	12.286777	20.757107	1.0619066	1.0473189	2.0317738	3.4456072	2.3394461	1.8669727
1	0	1	0	1	0	1	0	1	0	2	1	2	1	5	5.6215959	0	0	0	0	0	0	0	0	0	0	0	0	0	1	2.8918793	2.8499999	7.627605	31.362318	10.375488	6.4686842	10.38661	22.164654	.33504313	10.110667	17.917288	22.551867	12.286777	6.6709371	1.0619066	1.0473189	2.0317738	3.4456072	2.3394461	1.8669727
1	0	1	0	1	12	0	1	1	0	1	0	2	1	4	4.5161204	0	0	0	0	0	0	.092697851	.057389591	0	0	0	0	.044053346	.80585921	2.8918793	2.8499999	7.627605	31.362318	10.375488	6.4686842	10.38661	22.164654	.33504313	10.110667	17.917288	22.551867	12.286777	9.8679276	1.0619066	1.0473189	2.0317738	3.4456072	2.3394461	1.8669727
1	0	0	0	1	1	0	1	1	1	4	1	1	0	5	5.3886604	0	0	0	.044264767	0	0	.11232927	0	0	0	0	0	.066145904	.77726007	2.8918793	2.8499999	7.627605	31.362318	10.375488	6.4686842	10.38661	22.164654	.33504313	10.110667	17.917288	22.551867	12.286777	8.1482906	1.0619066	1.0473189	2.0317738	3.4456072	2.3394461	1.8669727
1	0	0	0	1	16	0	0	0	0	2	0	2	1	8	3.6222053	0	0	0	0	0	0	0	0	0	0	0	0	0	1	2.8918793	2.8499999	7.627605	31.362318	10.375488	6.4686842	10.38661	22.164654	.33504313	10.110667	17.917288	22.551867	12.286777	10.691428	1.0619066	1.0473189	2.0317738	3.4456072	2.3394461	1.8669727
1	0	0	0	1	5	0	0	1	1	2	0	1	0	4	5.376574	0	0	0	0	0	0	0	0	0	0	0	0	.015627891	.98437208	2.8918793	2.8499999	7.627605	31.362318	10.375488	6.4686842	10.38661	22.164654	.33504313	10.110667	17.917288	22.551867	12.286777	7.4308691	1.0619066	1.0473189	2.0317738	3.4456072	2.3394461	1.8669727
1	0	0	0	1	12	0	0	1	1	2	0	2	0	4	4.497251	0	0	0	0	0	0	.51765621	0	0	0	0	0	0	.48234373	2.8918793	2.8499999	7.627605	31.362318	10.375488	6.4686842	10.38661	22.164654	.33504313	10.110667	17.917288	22.551867	12.286777	11.792541	1.0619066	1.0473189	2.0317738	3.4456072	2.3394461	1.8669727
1	0	0	0	0	1	0	0	2	1	3	0	2	0	4	2.0255132	0	0	0	0	0	0	0	0	0	0	0	0	0	1	2.8918793	2.8499999	7.627605	31.362318	10.375488	6.4686842	10.38661	22.164654	.33504313	10.110667	17.917288	22.551867	12.286777	2.5266666	1.0619066	1.0473189	2.0317738	3.4456072	2.3394461	1.8669727
1	0	0	0	1	1	0	0	1	0	3	1	2	0	4	3.5689692	0	0	0	0	0	0	0	0	0	0	0	0	0	1	2.8918793	2.8499999	7.627605	31.362318	10.375488	6.4686842	10.38661	22.164654	.33504313	10.110667	17.917288	22.551867	12.286777	12.873433	1.0619066	1.0473189	2.0317738	3.4456072	2.3394461	1.8669727
1	0	0	0	1	8	0	1	2	2	4	0	2	0	6	6.5473161	0	0	.013364498	0	0	0	.042904053	0	0	0	0	0	0	.94373149	2.8918793	2.8499999	7.627605	31.362318	10.375488	6.4686842	1.87	22.164654	.33504313	10.110667	17.917288	22.551867	12.286777	11.673242	1.0619066	1.0473189	2.0317738	3.4456072	2.3394461	1.8669727
1	0	0	0	1	0	0	0	1	1	4	0	2	0	7	2.270062	0	0	0	0	0	0	0	0	0	0	0	0	0	1	2.8918793	2.8499999	7.627605	31.362318	10.375488	6.4686842	10.38661	22.164654	.33504313	10.110667	17.917288	22.551867	12.286777	7.1863403	1.0619066	1.0473189	2.0317738	3.4456072	2.3394461	1.8669727
1	0	0	0	1	0	0	1	0	0	2	1	1	0	3	5.6617098	0	0	0	0	0	0	.068279788	.020789875	0	0	0	0	.044604365	.86632591	2.8918793	2.8499999	7.627605	31.362318	10.375488	6.4686842	10.38661	22.164654	.33504313	10.110667	17.917288	22.551867	12.286777	8.4902411	1.0619066	1.0473189	2.0317738	3.4456072	2.3394461	1.8669727
1	0	0	0	1	0	0	0	1	0	1	1	2	0	5	4.8891454	0	0	0	0	0	0	0	0	0	0	0	0	0	1	2.8918793	2.8499999	7.627605	31.362318	10.375488	6.4686842	10.38661	22.164654	.33504313	10.110667	17.917288	22.551867	12.286777	8.0325279	1.0619066	1.0473189	2.0317738	3.4456072	2.3394461	1.8669727
1	0	0	0	1	2	0	2	1	1	3	0	2	0	5	3.4937766	0	0	0	0	0	0	0	0	0	0	0	0	0	1	2.8918793	2.8499999	7.627605	31.362318	10.375488	6.4686842	10.38661	22.164654	.33504313	10.110667	17.917288	22.551867	12.286777	10.16508	1.0619066	1.0473189	2.0317738	3.4456072	2.3394461	1.8669727
1	0	0	0	1	10	0	0	0	1	1	0	2	0	2	3.7667661	0	0	0	0	0	0	0	.18432006	0	0	0	0	0	.81567991	2.8918793	2.8499999	7.627605	31.362318	10.375488	6.4686842	10.38661	18.154896	.33504313	10.110667	17.917288	22.551867	12.286777	11.673242	1.0619066	1.0473189	2.0317738	3.4456072	2.3394461	1.8669727
1	0	1	0	1	1	0	0	0	0	2	0	2	1	4	4.0837889	0	0	0	0	0	0	.085901968	.090449721	0	0	0	0	0	.82364827	2.8918793	2.8499999	7.627605	31.362318	10.375488	6.4686842	10.38661	22.164654	.33504313	10.110667	17.917288	22.551867	12.286777	8.5591946	1.0619066	1.0473189	2.0317738	3.4456072	2.3394461	1.8669727
1	0	1	0	1	12	1	0	0	0	2	1	2	0	8	4.0998297	0	0	0	0	0	0	.042101774	.077739105	0	0	0	0	0	.88015914	2.8918793	2.8499999	7.627605	31.362318	10.375488	6.4686842	10.38661	18.178295	.33504313	10.110667	17.917288	22.551867	12.286777	11.673242	1.0619066	1.0473189	2.0317738	3.4456072	2.3394461	1.8669727
1	0	1	0	1	5	0	1	2	1	2	0	2	1	5	3.9776235	0	0	0	.013672973	0	0	.085034654	0	0	0	0	0	0	.90129238	2.8918793	2.8499999	7.627605	31.362318	10.375488	6.4686842	10.38661	22.164654	.33504313	10.110667	17.917288	22.551867	12.286777	9.8083248	1.0619066	1.0473189	2.0317738	3.4456072	2.3394461	1.8669727
1	0	1	0	1	12	0	0	1	0	2	0	2	1	4	4.7295976	.031434879	0	0	0	0	0	0	0	0	0	0	.062163357	.04467991	.86172181	2.8918793	2.8499999	7.627605	31.362318	10.375488	6.4686842	10.38661	22.164654	.33504313	10.110667	17.917288	22.551867	12.286777	9.6372356	1.0619066	1.0473189	2.0317738	3.4456072	2.3394461	1.8669727
1	0	1	0	1	13	0	0	0	1	2	1	1	0	6	4.7663531	0	0	0	0	0	0	0	.041705675	.04323772	0	0	0	0	.91505659	2.8918793	2.8499999	7.627605	31.362318	10.375488	6.4686842	10.38661	18.148148	.33504313	10.110667	17.917288	22.551867	12.286777	11.673242	1.0619066	1.0473189	2.0317738	3.4456072	2.3394461	1.8669727
1	0	1	0	1	5	0	1	2	1	4	0	2	0	4	5.2801023	0	0	0	.065583788	0	0	.14420286	.093742043	0	0	.044706963	0	0	.65176433	2.8918793	2.8499999	7.627605	31.362318	10.375488	6.4686842	10.38661	22.164654	.33504313	10.110667	17.917288	22.551867	12.286777	7.8897338	1.0619066	1.0473189	2.0317738	3.4456072	2.3394461	1.8669727
1	0	1	0	1	6	1	0	0	0	1	0	2	0	5	2.9704144	0	0	0	0	0	0	.29128203	0	0	0	0	0	0	.70871794	2.8918793	2.8499999	7.627605	31.362318	10.375488	6.4686842	10.38661	22.164654	.33504313	10.110667	17.917288	22.551867	12.286777	13.46535	1.0619066	1.0473189	2.0317738	3.4456072	2.3394461	1.8669727
1	0	1	0	1	12	0	1	0	1	1	0	2	1	6	5.2343121	.021801706	0	.031823024	0	0	0	.054530911	.054104473	0	0	0	0	.020309167	.81743073	2.8918793	2.8499999	7.627605	31.362318	10.375488	6.4686842	10.38661	22.164654	.33504313	10.110667	17.917288	22.551867	12.286777	7.6943645	1.0619066	1.0473189	2.0317738	3.4456072	2.3394461	1.8669727
1	0	1	0	1	12	0	0	1	1	3	2	2	1	7	4.7404003	0	0	.30031449	0	0	0	0	0	0	0	0	0	.043413695	.65627182	2.8918793	2.8499999	7.627605	31.362318	10.375488	6.4686842	10.38661	22.164654	.33504313	10.110667	17.917288	22.551867	12.286777	10.527895	1.0619066	1.0473189	2.0317738	3.4456072	2.3394461	1.8669727
1	0	1	1	1	5	0	0	0	0	2	0	2	1	4	4.6665473	0	0	0	0	0	0	0	0	0	0	0	0	0	1	2.8918793	2.8499999	7.627605	31.362318	10.375488	6.4686842	10.38661	22.164654	.33504313	10.110667	17.917288	22.551867	12.286777	10.860181	1.0619066	1.0473189	2.0317738	3.4456072	2.3394461	1.8669727
1	0	1	0	1	9	0	2	1	0	2	0	2	0	5	4.5001431	0	0	0	0	0	0	0	0	0	0	0	0	0	1	2.8918793	2.8499999	7.627605	31.362318	10.375488	6.4686842	10.38661	22.164654	.33504313	10.110667	17.917288	22.551867	12.286777	10.803967	1.0619066	1.0473189	2.0317738	3.4456072	2.3394461	1.8669727
1	0	1	0	1	9	0	0	0	1	1	0	2	0	2	3.2573271	0	0	0	0	0	0	0	0	0	0	0	0	0	1	2.8918793	2.8499999	7.627605	31.362318	10.375488	6.4686842	10.38661	22.164654	.33504313	10.110667	17.917288	22.551867	12.286777	6.7082858	1.0619066	1.0473189	2.0317738	3.4456072	2.3394461	1.8669727
1	0	1	0	1	1	0	1	1	2	4	1	2	0	6	4.5165577	0	0	0	0	0	0	0	0	0	0	0	0	0	1	2.8918793	2.8499999	7.627605	31.362318	10.375488	6.4686842	10.38661	22.164654	.33504313	10.110667	17.917288	22.551867	12.286777	8.1898832	1.0619066	1.0473189	2.0317738	3.4456072	2.3394461	1.8669727
1	1	1	1	1	8	0	0	0	2	2	1	2	1	5	4.5815945	0	0	.088563532	0	0	0	.15951674	0	0	0	0	0	.035630185	.71628958	2.8918793	2.8499999	7.627605	31.362318	10.375488	6.4686842	10.38661	22.164654	.33504313	10.110667	17.917288	22.551867	12.286777	7.7990847	1.0619066	1.0473189	2.0317738	3.4456072	2.3394461	1.8669727
1	0	1	0	1	2	0	0	0	1	0	2	2	1	7	4.6122451	0	0	.052626356	0	0	0	0	.05709463	0	0	.028894847	0	0	.86138415	2.8918793	2.8499999	7.627605	31.362318	10.375488	6.4686842	10.38661	22.164654	.33504313	10.110667	17.917288	22.551867	12.286777	13.170189	1.0619066	1.0473189	2.0317738	3.4456072	2.3394461	1.8669727
1	0	1	0	1	3	0	0	1	0	2	0	2	0	6	4.9628448	0	0	0	0	0	0	.046783216	.036503494	0	0	0	0	.034265734	.88244754	2.8918793	2.8499999	7.627605	31.362318	10.375488	6.4686842	10.38661	20.879999	.33504313	10.110667	17.917288	22.551867	12.286777	11.673242	1.0619066	1.0473189	2.0317738	3.4456072	2.3394461	1.8669727
1	0	1	0	1	0	0	0	0	0	1	0	2	1	4	4.6665473	0	0	0	0	0	0	0	0	0	0	0	0	0	1	2.8918793	2.8499999	7.627605	31.362318	10.375488	6.4686842	10.38661	22.164654	.33504313	10.110667	17.917288	22.551867	12.286777	10.860181	1.0619066	1.0473189	2.0317738	3.4456072	2.3394461	1.8669727
1	0	1	0	1	9	0	2	1	2	2	0	2	1	6	4.9034214	.038293134	0	0	0	.073617809	0	0	0	0	.015064935	0	0	.048311692	.8247124	2.8918793	2.8499999	7.627605	31.362318	10.375488	6.4686842	10.38661	22.164654	.33504313	10.110667	17.917288	22.551867	12.286777	8.4608259	1.0619066	1.0473189	2.0317738	3.4456072	2.3394461	1.8669727
1	0	1	0	1	12	0	0	1	0	2	0	2	1	5	4.0363622	0	0	0	0	0	0	0	0	0	0	0	0	0	1	2.8918793	2.8499999	7.627605	31.362318	10.375488	6.4686842	10.38661	22.164654	.33504313	10.110667	17.917288	22.551867	12.286777	9.2318296	1.0619066	1.0473189	2.0317738	3.4456072	2.3394461	1.8669727
1	0	1	0	1	5	0	0	0	2	2	0	2	1	6	2.2884862	0	0	0	0	0	0	0	0	0	0	0	0	0	1	2.8918793	2.8499999	7.627605	31.362318	10.375488	6.4686842	10.38661	22.164654	.33504313	10.110667	17.917288	22.551867	12.286777	8.3039598	1.0619066	1.0473189	2.0317738	3.4456072	2.3394461	1.8669727
1	0	1	0	1	12	0	2	1	2	1	0	2	1	4	3.9613843	0	0	0	0	0	0	0	0	0	0	0	.029126214	.057110224	.91376358	2.8918793	2.8499999	7.627605	31.362318	10.375488	6.4686842	10.38661	22.164654	.33504313	10.110667	17.917288	22.551867	12.286777	6.9385753	1.0619066	1.0473189	2.0317738	3.4456072	2.3394461	1.8669727
1	0	1	0	1	9	0	1	2	0	3	0	2	1	6	4.6494741	.10772028	0	0	0	0	0	0	0	0	0	.040849518	0	0	.85143024	2.8918793	2.8499999	7.627605	31.362318	10.375488	6.4686842	10.38661	22.164654	.33504313	10.110667	17.917288	22.551867	12.286777	11.266497	1.0619066	1.0473189	2.0317738	3.4456072	2.3394461	1.8669727
1	0	1	0	1	0	0	0	0	1	0	1	2	1	5	4.4173937	0	0	0	.061414089	0	0	0	0	0	0	0	0	0	.93858588	2.8918793	2.8499999	7.627605	31.362318	10.375488	6.4686842	10.38661	22.164654	.33504313	10.110667	17.917288	22.551867	12.286777	11.549905	1.0619066	1.0473189	2.0317738	3.4456072	2.3394461	1.8669727
1	0	1	0	1	0	0	0	1	0	0	1	2	1	7	4.1256819	0	0	0	0	0	0	0	0	0	0	0	0	.10272978	.8972702	2.8918793	2.8499999	7.627605	31.362318	10.375488	6.4686842	10.38661	22.164654	.33504313	10.110667	17.917288	22.551867	11.160016	11.673242	1.0619066	1.0473189	2.0317738	3.4456072	2.3394461	1.8669727
1	0	1	0	1	12	0	0	0	1	3	0	1	1	9	5.6969929	0	0	0	0	0	0	.027284626	0	.023861462	0	0	0	0	.94885397	2.8918793	2.8499999	7.627605	31.362318	10.375488	6.4686842	10.38661	22.164654	.33504313	10.110667	17.917288	22.551867	12.286777	17.438061	1.0619066	1.0473189	2.0317738	3.4456072	2.3394461	1.8669727
1	0	1	0	1	0	0	0	0	0	0	1	2	1	5	3.6425736	0	0	0	0	0	0	0	.14166012	0	0	0	0	0	.85833991	2.8918793	2.8499999	7.627605	31.362318	10.375488	6.4686842	10.38661	22.164654	.33504313	10.110667	17.917288	22.551867	12.286777	7.1744356	1.0619066	1.0473189	2.0317738	3.4456072	2.3394461	1.8669727
1	0	1	0	1	0	0	0	0	0	0	1	2	0	5	4.6228137	0	0	0	0	0	0	0	0	0	0	0	0	0	1	2.8918793	2.8499999	7.627605	31.362318	10.375488	6.4686842	10.38661	22.164654	.33504313	10.110667	17.917288	22.551867	12.286777	11.210108	1.0619066	1.0473189	2.0317738	3.4456072	2.3394461	1.8669727
1	0	1	1	1	8		0	1	0	2	0	2	0	6	5.7454681	0	0	0	0	0	0	.037535571	.036960065	0	0	0	0	0	.92550439	2.8918793	2.8499999	7.627605	31.362318	10.375488	6.4686842	10.38661	22.164654	.33504313	10.110667	17.917288	22.551867	12.286777	11.169624	1.0619066	1.0473189	2.0317738	3.4456072	2.3394461	1.8669727
1	0	1	0	1	0	0	0	0	0	0	1	2	1	5	3.9142206	0	0	0	0	0	0	0	0	0	0	0	0	0	1	2.8918793	2.8499999	7.627605	31.362318	10.375488	6.4686842	10.38661	22.164654	.33504313	10.110667	17.917288	22.551867	12.286777	8.2053928	1.0619066	1.0473189	2.0317738	3.4456072	2.3394461	1.8669727
1	0	1	0	1	11	1	0	0	1	1	0	2	1	3	3.8971124	0	0	.030450668	0	0	0	.25030449	0	0	0	0	.050751116	0	.66849369	2.8918793	2.8499999	7.627605	31.362318	10.375488	6.4686842	10.38661	22.164654	.33504313	10.110667	17.917288	22.551867	12.286777	10.945248	1.0619066	1.0473189	2.0317738	3.4456072	2.3394461	1.8669727
1	0	1	0	1	16	1	0	0	0	0	2	1	0	6	4.558393	0	0	.054071046	0	0	0	.051451325	0	.25694227	0	0	0	0	.63753539	2.8918793	2.8499999	7.627605	31.362318	10.375488	6.4686842	2.4549999	22.164654	.33504313	10.110667	17.917288	22.551867	12.286777	11.673242	1.0619066	1.0473189	2.0317738	3.4456072	2.3394461	1.8669727
1	0	1	0	1	16	2	0	0	0	1	1	1	1	9	6.1791053	.047330901	0	0	0	0	0	.12060676	0	0	0	0	0	0	.8320623	2.8918793	2.8499999	7.627605	31.362318	10.375488	6.4686842	10.38661	22.164654	.33504313	10.110667	17.917288	22.551867	12.286777	24.908455	1.0619066	1.0473189	2.0317738	3.4456072	2.3394461	1.8669727
1	0	1	0	1	12	1	0	0	0	1	0	1	1	7	2.7568405	0	0	0	0	0	0	0	0	0	0	0	0	0	1	2.8918793	2.8499999	7.627605	31.362318	10.375488	6.4686842	10.38661	22.164654	.33504313	10.110667	17.917288	22.551867	12.286777	15.718563	1.0619066	1.0473189	2.0317738	3.4456072	2.3394461	1.8669727
1	0	1	1	1	5		0	0	1	1	2	2	0	8	4.2878532	0	0	0	0	0	0	.092157677	0	.14077736	0	0	0	0	.76706499	2.8918793	2.8499999	7.627605	31.362318	10.375488	6.4686842	10.38661	22.164654	.33504313	10.110667	17.917288	22.551867	12.286777	11.193688	1.0619066	1.0473189	2.0317738	3.4456072	2.3394461	1.8669727
1	0	1	1	1	16	1	0	2	1	3	1	2	1	11	5.7076082	0	0	0	0	0	0	.19143283	0	0	0	0	0	.026066745	.78250039	2.8918793	2.8499999	7.627605	31.362318	10.375488	6.4686842	10.38661	22.164654	.33504313	10.110667	17.917288	22.551867	12.286777	16.224922	1.0619066	1.0473189	2.0317738	3.4456072	2.3394461	1.8669727
1	0	1	0	1	9	0	0	3	0	2	1	2	1	9	3.97293	0	0	0	0	0	0	0	0	0	0	0	0	0	1	2.8918793	2.8499999	7.627605	31.362318	10.375488	6.4686842	10.38661	22.164654	.33504313	10.110667	17.917288	22.551867	12.286777	27.533066	1.0619066	1.0473189	2.0317738	3.4456072	2.3394461	1.8669727
1	0	1	0	1	6	1	0	0	0	4	0	2	1	8	4.4486332	0	0	.10957782	0	0	0	.019529879	0	.21588118	0	0	0	0	.65501106	2.8918793	2.8499999	7.627605	31.362318	10.375488	6.4686842	10.38661	22.164654	.30766669	10.110667	17.917288	22.551867	12.286777	11.673242	1.0619066	1.0473189	2.0317738	3.4456072	2.3394461	1.8669727
1	0	1	1	1	12	0	0	0	0	2	0	2	0	5	5.444407	0	0	0	0	0	0	0	0	0	0	0	0	0	1	2.8918793	2.8499999	7.627605	31.362318	10.375488	6.4686842	10.38661	22.164654	.33504313	10.110667	17.917288	22.551867	12.286777	13.558161	1.0619066	1.0473189	2.0317738	3.4456072	2.3394461	1.8669727
1	0	1	0	1	5	0	0	2	0	0	2	1	0	5	4.3307333	0	0	0	0	0	0	0	.078947365	0	0	0	0	0	.92105263	2.8918793	2.8499999	7.627605	31.362318	10.375488	6.4686842	10.38661	22.164654	.33504313	10.110667	17.917288	22.551867	12.286777	7.0564218	1.0619066	1.0473189	2.0317738	3.4456072	2.3394461	1.8669727
1	0	1	1	1	16	1	0	0	0	1	1	1	1	7	5.0871024	0	0	0	0	0	0	0	.086462453	0	0	0	0	0	.91353756	2.8918793	2.8499999	7.627605	31.362318	10.375488	6.4686842	10.38661	22.164654	.33504313	10.110667	17.917288	22.551867	12.286777	11.970654	1.0619066	1.0473189	2.0317738	3.4456072	2.3394461	1.8669727
[truncated: 47,488 more rows]
[truncated: 63 more columns]
